# Supplementary material for: catena-Poly[[[diaqua­terbium(III)]-tri-μ2-isonicotinato-κ6 O:O′] tris(perchlorate) monohydrate]
Source: Acta Crystallogr Sect E Struct Rep Online. 2008 Jul 31;64(Pt 8):m1098–9. doi: 10.1107/S1600536808023623 (PMC2962002; doi:10.1107/S1600536808023623)
Supplement: Supplementary file 1 [file e-64-m1098-sup1.cif]

##############################################################################
###                                                                        ###
###        Electronic paper (Acta Crystallographica Section E)             ###
###                                                                        ###
##############################################################################
#                                                                            #
# This CIF contains the data in a paper accepted for publication in Acta     #
# Crystallographica Section E. It conforms to the requirements of Notes      #
# for Authors for Section E, and has been peer reviewed under the auspices   #
# of the IUCr Commission on Journals.                                        #
#                                                                            #
# Full details of the Crystallographic Information File format               #
# are given in the paper "The Crystallographic Information File (CIF):       #
# a New Standard Archive File for Crystallography" by S. R. Hall, F. H.      #
# Allen and I. D. Brown [Acta Cryst. (1991), A47, 655-685].                  #
#                                                                            #
# The current version of the core CIF dictionary is obtainable from          #
# ftp://ftp.iucr.org/pub/cif_core.dic. The current version number is 2.4.    #
#                                                                            #
# Software is freely available for graphical display of the structure(s) in  #
# this CIF.  For information consult the CIF home page http://www.iucr.org/  #
# cif/home.html                                                              #
#                                                                            #
# This file may be used for bona fide research purposes within the           #
# scientific community so long as proper attribution is given to the journal # 
# article from which it was obtained.                                        #
#                                                                            #
##############################################################################
                                             
data_I
_audit_creation_method     SHELXL-97
_chemical_name_systematic
;
<i>catena</i>-Poly[[[diaquaterbium(III)]-tri-\m~2~-isonicotinato-
\k^6^<i>O</i>:<i>O</i>'] tris(perchlorate) monohydrate]
;
_chemical_name_common     ?
_chemical_formula_moiety     'C18 H19 N3 O8 Tb 3+, 3(Cl O4 -), H2 O'
_chemical_formula_sum     'C18 H21 Cl3 N3 O21 Tb'
_chemical_formula_iupac     '[Tb (C6 H5 N O2)3 (H2 O)2] (Cl O4)3, H2 O'
_chemical_formula_weight     880.65
_chemical_melting_point     ?
_symmetry_cell_setting     triclinic
_symmetry_space_group_name_H-M     'P -1'
_symmetry_space_group_name_Hall     '-P 1'
loop_
    _symmetry_equiv_pos_as_xyz
    'x, y, z'
    '-x, -y, -z'
_cell_length_a     9.5270(4)
_cell_length_b     10.9508(4)
_cell_length_c     15.1309(6)
_cell_angle_alpha     104.402(2)
_cell_angle_beta     91.480(2)
_cell_angle_gamma     111.159(2)
_cell_volume     1414.17(10)
_cell_formula_units_Z     2
_cell_measurement_reflns_used     6377
_cell_measurement_theta_min     1.66
_cell_measurement_theta_max     28.00
_cell_measurement_temperature     296(2)
_exptl_crystal_description     block
_exptl_crystal_colour     colourless
_exptl_crystal_size_max     0.20
_exptl_crystal_size_mid     0.18
_exptl_crystal_size_min     0.15
_exptl_crystal_density_diffrn     2.068
_exptl_crystal_density_meas     ?
_exptl_crystal_density_method     'not measured'
_exptl_crystal_F_000     868
_exptl_absorpt_coefficient_mu     2.884
_exptl_absorpt_correction_type     multi-scan
_exptl_absorpt_process_details     '(SADABS, Sheldrick, 1996)'
_exptl_absorpt_correction_T_min     0.5662
_exptl_absorpt_correction_T_max     0.6455
_exptl_special_details
;
;
_diffrn_ambient_temperature     296(2)
_diffrn_radiation_type     MoK\a
_diffrn_radiation_wavelength     0.71073
_diffrn_radiation_source     'fine-focus sealed tube'
_diffrn_radiation_monochromator     graphite
_diffrn_measurement_device_type     'Bruker APEXII area-detector diffractometer'
_diffrn_measurement_method     '\f and \w scan'
_diffrn_detector_area_resol_mean     ?
_diffrn_reflns_number     19700
_diffrn_reflns_av_R_equivalents     0.0236
_diffrn_reflns_av_sigmaI/netI     0.0257
_diffrn_reflns_theta_min     2.08
_diffrn_reflns_theta_max     27.77
_diffrn_reflns_theta_full     27.77
_diffrn_measured_fraction_theta_max     0.988
_diffrn_measured_fraction_theta_full     0.988
_diffrn_reflns_limit_h_min     -12
_diffrn_reflns_limit_h_max     12
_diffrn_reflns_limit_k_min     -14
_diffrn_reflns_limit_k_max     14
_diffrn_reflns_limit_l_min     -19
_diffrn_reflns_limit_l_max     19
_diffrn_standards_number     0
_diffrn_standards_interval_count     ?
_diffrn_standards_interval_time     ?
_diffrn_standards_decay_%     ?
_refine_special_details
;
Refinement of <i>F</i>^2^ against ALL reflections. The weighted <i>R</i>-factor
<i>wR</i> and goodness of fit <i>S</i> are based on <i>F</i>^2^, conventional
<i>R</i>-factors <i>R</i> are based on <i>F</i>, with <i>F</i> set to zero for
negative <i>F</i>^2^. The threshold expression of <i>F</i>^2^ >
\s(<i>F</i>^2^) is used only for calculating <i>R</i>-factors(gt) <i>etc</i>.
and is not relevant to the choice of reflections for refinement.
<i>R</i>-factors based on <i>F</i>^2^ are statistically about twice as large
as those based on <i>F</i>, and <i>R</i>- factors based on ALL data will be
even larger.
;
_reflns_number_total     6605
_reflns_number_gt     6206
_reflns_threshold_expression     >2sigma(I)
_refine_ls_structure_factor_coef     Fsqd
_refine_ls_matrix_type     full
_refine_ls_R_factor_all     0.0227
_refine_ls_R_factor_gt     0.0205
_refine_ls_wR_factor_gt     0.0474
_refine_ls_wR_factor_ref     0.0484
_refine_ls_goodness_of_fit_ref     1.042
_refine_ls_restrained_S_all     1.061
_refine_ls_number_reflns     6605
_refine_ls_number_parameters     452
_refine_ls_number_restraints     77
_refine_ls_hydrogen_treatment     constr
_refine_ls_weighting_scheme     calc
_refine_ls_weighting_details
         'calc w=1/[\s^2^(Fo^2^)+(0.0210P)^2^+1.1255P] where P=(Fo^2^+2Fc^2^)/3'
_atom_sites_solution_hydrogens     geom
_atom_sites_solution_primary     direct
_atom_sites_solution_secondary     difmap
_refine_ls_shift/su_max     0.001
_refine_ls_shift/su_mean     0.000
_refine_diff_density_max     0.945
_refine_diff_density_min     -0.786
_refine_ls_extinction_method     none
_refine_ls_extinction_coef     ?
loop_
    _atom_type_symbol
    _atom_type_description
    _atom_type_scat_dispersion_real
    _atom_type_scat_dispersion_imag
    _atom_type_scat_source
    'C' 'C' 0.0033 0.0016
                         'International Tables Vol C Tables 4.2.6.8 and 6.1.1.4'
    'H' 'H' 0.0000 0.0000
                         'International Tables Vol C Tables 4.2.6.8 and 6.1.1.4'
    'Cl' 'Cl' 0.1484 0.1585
                         'International Tables Vol C Tables 4.2.6.8 and 6.1.1.4'
    'N' 'N' 0.0061 0.0033
                         'International Tables Vol C Tables 4.2.6.8 and 6.1.1.4'
    'O' 'O' 0.0106 0.0060
                         'International Tables Vol C Tables 4.2.6.8 and 6.1.1.4'
    'Tb' 'Tb' -0.1723 4.1537
                         'International Tables Vol C Tables 4.2.6.8 and 6.1.1.4'
_computing_data_collection     'APEX2 (Bruker, 2004)'
_computing_cell_refinement     'APEX2 (Bruker, 2004)'
_computing_data_reduction     'SAINT (Bruker, 2004)'
_computing_structure_solution     'SHELXS97 (Sheldrick, 2008)'
_computing_structure_refinement     'SHELXL97 (Sheldrick, 2008)'
_computing_molecular_graphics     'SHELXTL (Sheldrick, 2008)'
_computing_publication_material     'SHELXL97 (Sheldrick, 2008)'
loop_
    _atom_site_type_symbol
    _atom_site_label
    _atom_site_fract_x
    _atom_site_fract_y
    _atom_site_fract_z
    _atom_site_U_iso_or_equiv
    _atom_site_adp_type
    _atom_site_calc_flag
    _atom_site_refinement_flags
    _atom_site_occupancy
    _atom_site_disorder_assembly
    _atom_site_disorder_group
    C C1 0.5075(3) 0.5494(2) 0.34089(15) 0.0209(4) Uani d . 1 . .
    C C2 0.5770(3) 0.5734(2) 0.25475(15) 0.0226(5) Uani d . 1 . .
    C C3 0.5067(3) 0.6111(3) 0.19077(17) 0.0316(5) Uani d . 1 . .
    H H3 0.4147 0.6209 0.1997 0.038 Uiso calc R 1 . .
    C C4 0.5740(4) 0.6338(3) 0.11420(19) 0.0421(7) Uani d . 1 . .
    H H4 0.5284 0.6602 0.0712 0.051 Uiso calc R 1 . .
    C C5 0.7756(4) 0.5802(3) 0.1610(2) 0.0432(7) Uani d . 1 . .
    H H5 0.8660 0.5686 0.1494 0.052 Uiso calc R 1 . .
    C C6 0.7134(3) 0.5586(3) 0.23913(19) 0.0331(6) Uani d . 1 . .
    H H6 0.7626 0.5341 0.2815 0.040 Uiso calc R 1 . .
    C C7 0.5896(3) 0.7590(2) 0.58623(15) 0.0212(4) Uani d . 1 . .
    C C8 0.6542(3) 0.9101(2) 0.63494(16) 0.0231(5) Uani d . 1 . .
    C C9 0.5830(3) 0.9941(3) 0.6193(2) 0.0358(6) Uani d . 1 . .
    H H9 0.4924 0.9581 0.5800 0.043 Uiso calc R 1 . .
    C C10 0.6474(4) 1.1312(3) 0.6624(2) 0.0416(7) Uani d . 1 . .
    H H10 0.6011 1.1889 0.6520 0.050 Uiso calc R 1 . .
    C C11 0.8452(4) 1.1036(3) 0.7370(2) 0.0510(8) Uani d . 1 . .
    H H11 0.9340 1.1423 0.7781 0.061 Uiso calc R 1 . .
    C C12 0.7861(3) 0.9652(3) 0.6950(2) 0.0386(7) Uani d . 1 . .
    H H12 0.8347 0.9101 0.7071 0.046 Uiso calc R 1 . .
    C C13 -0.0791(2) 0.3637(2) 0.35190(15) 0.0189(4) Uani d . 1 . .
    C C14 -0.1596(3) 0.2516(2) 0.26504(15) 0.0214(4) Uani d . 1 . .
    C C15 -0.3153(3) 0.2093(3) 0.24151(18) 0.0316(6) Uani d . 1 . .
    H H15 -0.3706 0.2529 0.2772 0.038 Uiso calc R 1 . .
    C C16 -0.3860(4) 0.1024(3) 0.1649(2) 0.0432(7) Uani d . 1 . .
    H H16 -0.4903 0.0716 0.1489 0.052 Uiso calc R 1 . .
    C C17 -0.1552(4) 0.0837(3) 0.13243(19) 0.0426(7) Uani d . 1 . .
    H H17 -0.1023 0.0413 0.0934 0.051 Uiso calc R 1 . .
    C C18 -0.0790(3) 0.1880(3) 0.20941(17) 0.0314(5) Uani d . 1 . .
    H H18 0.0252 0.2155 0.2239 0.038 Uiso calc R 1 . .
    Cl Cl1 0.19389(9) 0.70180(8) 0.03011(5) 0.04494(17) Uani d . 1 . .
    Cl Cl2 0.29246(9) 0.22081(7) 0.09772(5) 0.04040(16) Uani d . 1 . .
    N N1 0.7053(3) 0.6179(3) 0.10183(17) 0.0461(7) Uani d . 1 . .
    H H1 0.7463 0.6327 0.0536 0.055 Uiso calc R 1 . .
    N N2 0.7759(3) 1.1812(2) 0.71899(18) 0.0424(6) Uani d . 1 . .
    H H2 0.8156 1.2674 0.7449 0.051 Uiso calc R 1 . .
    N N3 -0.3051(3) 0.0434(2) 0.11387(16) 0.0438(6) Uani d . 1 . .
    H H3A -0.3514 -0.0242 0.0665 0.053 Uiso calc R 1 . .
    O O1 0.3135(4) 0.8310(3) 0.0649(2) 0.0980(12) Uani d . 1 . .
    O O2 0.1590(4) 0.6721(3) -0.06629(17) 0.0719(8) Uani d . 1 . .
    O O3 0.0636(3) 0.7009(3) 0.0738(2) 0.0740(8) Uani d . 1 . .
    O O4 0.2370(4) 0.5967(3) 0.0487(2) 0.0825(9) Uani d . 1 . .
    O O5 0.4033(3) 0.2007(3) 0.03987(17) 0.0615(7) Uani d . 1 . .
    O O6 0.2468(4) 0.3225(3) 0.0772(2) 0.0801(9) Uani d . 1 . .
    O O7 0.3532(4) 0.2641(3) 0.19129(16) 0.0728(8) Uani d . 1 . .
    O O8 0.1675(3) 0.0947(3) 0.0809(2) 0.0852(10) Uani d . 1 . .
    O O13 0.37551(18) 0.54575(17) 0.34757(11) 0.0256(3) Uani d . 1 . .
    O O14 0.58826(19) 0.53420(17) 0.40081(11) 0.0272(4) Uani d . 1 . .
    O O15 0.45551(18) 0.70996(16) 0.54760(12) 0.0265(4) Uani d . 1 . .
    O O16 0.67592(18) 0.69729(16) 0.58981(12) 0.0259(4) Uani d . 1 . .
    O O17 -0.14890(19) 0.43444(17) 0.39150(11) 0.0275(4) Uani d . 1 . .
    O O18 0.05161(18) 0.37668(17) 0.37767(12) 0.0281(4) Uani d . 1 . .
    Tb Tb1 0.270670(11) 0.491645(10) 0.483309(7) 0.01654(4) Uani d . 1 . .
    O O1W 0.1147(2) 0.53818(19) 0.22458(14) 0.0412(5) Uani d D 1 . .
    H H1W 0.1025 0.4998 0.1681 0.062 Uiso d RD 1 . .
    H H2W 0.1711 0.5100 0.2502 0.062 Uiso d RD 1 . .
    O O2W 0.18165(19) 0.66276(17) 0.44776(12) 0.0298(4) Uani d D 1 . .
    H H4W 0.0905 0.6479 0.4333 0.045 Uiso d RD 1 . .
    H H3W 0.2191 0.7391 0.4861 0.045 Uiso d RD 1 . .
    O O3W 0.0974(2) 0.28637(18) 0.52869(13) 0.0323(4) Uani d D 1 . .
    H H5W 0.1357 0.2549 0.5636 0.048 Uiso d RD 1 . .
    H H6W 0.0490 0.2213 0.4832 0.048 Uiso d RD 1 . .
    Cl Cl3 0.21484(9) 0.04724(7) 0.62478(5) 0.04379(17) Uani d PD 0.561(17) . .
    O O9 0.3356(12) 0.1332(11) 0.5842(9) 0.062(3) Uani d PDU 0.561(17) A .
    O O10 0.3010(12) 0.0741(6) 0.7152(4) 0.065(2) Uani d PDU 0.561(17) A .
    O O11 0.1764(12) -0.0885(8) 0.5784(8) 0.066(2) Uani d PDU 0.561(17) A .
    O O12 0.0975(11) 0.0931(12) 0.6326(9) 0.109(4) Uani d PDU 0.561(17) A .
    Cl Cl3' 0.21484(9) 0.04724(7) 0.62478(5) 0.04379(17) Uani d PD 0.439(17) A 2
    O O9' 0.2951(16) 0.1488(12) 0.5860(10) 0.056(3) Uani d PDU 0.439(17) A 2
    O O10' 0.2119(17) 0.0782(8) 0.7181(5) 0.070(3) Uani d PDU 0.439(17) A 2
    O O11' 0.2277(15) -0.0826(11) 0.5862(10) 0.065(3) Uani d PDU 0.439(17) A 2
    O O12' 0.0520(9) 0.0154(16) 0.5847(10) 0.108(4) Uani d PDU 0.439(17) A 2
loop_
    _atom_site_aniso_label
    _atom_site_aniso_U_11
    _atom_site_aniso_U_22
    _atom_site_aniso_U_33
    _atom_site_aniso_U_12
    _atom_site_aniso_U_13
    _atom_site_aniso_U_23
    C1 0.0267(11) 0.0172(10) 0.0180(10) 0.0069(9) 0.0022(8) 0.0055(8)
    C2 0.0243(11) 0.0208(11) 0.0200(11) 0.0060(9) 0.0040(9) 0.0047(9)
    C3 0.0322(13) 0.0395(14) 0.0264(13) 0.0141(11) 0.0057(10) 0.0141(11)
    C4 0.0515(18) 0.0481(17) 0.0271(14) 0.0144(14) 0.0052(12) 0.0180(13)
    C5 0.0402(16) 0.0495(18) 0.0404(16) 0.0183(14) 0.0189(13) 0.0098(14)
    C6 0.0320(13) 0.0383(14) 0.0327(14) 0.0170(11) 0.0088(11) 0.0104(11)
    C7 0.0236(11) 0.0185(10) 0.0199(11) 0.0064(9) 0.0062(8) 0.0046(8)
    C8 0.0238(11) 0.0186(11) 0.0241(11) 0.0067(9) 0.0045(9) 0.0028(9)
    C9 0.0327(14) 0.0224(12) 0.0481(17) 0.0093(11) -0.0036(12) 0.0052(11)
    C10 0.0456(17) 0.0229(13) 0.0564(19) 0.0149(12) 0.0067(14) 0.0085(12)
    C11 0.0418(17) 0.0331(16) 0.058(2) 0.0070(13) -0.0149(15) -0.0099(14)
    C12 0.0378(15) 0.0268(13) 0.0439(16) 0.0129(11) -0.0090(12) -0.0022(12)
    C13 0.0198(10) 0.0184(10) 0.0178(10) 0.0056(8) 0.0013(8) 0.0065(8)
    C14 0.0254(11) 0.0209(11) 0.0174(10) 0.0083(9) 0.0008(8) 0.0054(9)
    C15 0.0279(13) 0.0347(14) 0.0271(13) 0.0088(11) -0.0016(10) 0.0050(11)
    C16 0.0391(16) 0.0383(16) 0.0384(16) 0.0031(13) -0.0131(12) 0.0062(13)
    C17 0.065(2) 0.0353(15) 0.0265(14) 0.0237(14) 0.0060(13) -0.0009(12)
    C18 0.0370(14) 0.0313(13) 0.0256(12) 0.0154(11) 0.0048(10) 0.0041(10)
    Cl1 0.0505(4) 0.0462(4) 0.0342(4) 0.0140(3) 0.0078(3) 0.0105(3)
    Cl2 0.0534(4) 0.0382(4) 0.0268(3) 0.0162(3) 0.0091(3) 0.0056(3)
    N1 0.0547(16) 0.0498(15) 0.0274(12) 0.0105(13) 0.0208(11) 0.0122(11)
    N2 0.0426(14) 0.0191(11) 0.0502(15) 0.0027(10) 0.0063(11) -0.0033(10)
    N3 0.0626(17) 0.0297(12) 0.0244(12) 0.0088(12) -0.0121(11) -0.0029(9)
    O1 0.076(2) 0.072(2) 0.092(2) -0.0128(16) 0.0228(18) -0.0111(17)
    O2 0.122(2) 0.0698(18) 0.0360(13) 0.0448(17) 0.0139(14) 0.0228(12)
    O3 0.0541(15) 0.089(2) 0.0655(17) 0.0209(14) 0.0186(13) 0.0063(15)
    O4 0.112(3) 0.099(2) 0.0642(18) 0.065(2) 0.0037(17) 0.0356(17)
    O5 0.0657(16) 0.0725(17) 0.0480(14) 0.0280(13) 0.0226(12) 0.0155(12)
    O6 0.116(3) 0.091(2) 0.0670(18) 0.068(2) 0.0267(17) 0.0357(17)
    O7 0.112(2) 0.0620(16) 0.0280(12) 0.0186(16) 0.0000(13) 0.0070(11)
    O8 0.0703(19) 0.0567(17) 0.089(2) -0.0050(14) 0.0157(16) -0.0055(15)
    O13 0.0243(8) 0.0332(9) 0.0235(8) 0.0135(7) 0.0070(6) 0.0111(7)
    O14 0.0298(9) 0.0293(9) 0.0227(8) 0.0099(7) -0.0030(7) 0.0102(7)
    O15 0.0225(8) 0.0180(8) 0.0336(9) 0.0046(6) -0.0021(7) 0.0027(7)
    O16 0.0263(9) 0.0224(8) 0.0297(9) 0.0125(7) 0.0043(7) 0.0034(7)
    O17 0.0313(9) 0.0303(9) 0.0231(8) 0.0173(7) 0.0062(7) 0.0026(7)
    O18 0.0218(8) 0.0278(9) 0.0296(9) 0.0086(7) -0.0055(7) 0.0014(7)
    Tb1 0.01613(6) 0.01654(6) 0.01645(6) 0.00657(4) 0.00083(4) 0.00326(4)
    O1W 0.0515(12) 0.0314(10) 0.0364(11) 0.0131(9) -0.0026(9) 0.0068(8)
    O2W 0.0266(9) 0.0266(9) 0.0377(10) 0.0130(7) 0.0011(7) 0.0073(8)
    O3W 0.0319(9) 0.0255(9) 0.0367(10) 0.0071(7) 0.0033(8) 0.0094(8)
    Cl3 0.0564(4) 0.0332(3) 0.0465(4) 0.0181(3) 0.0120(3) 0.0168(3)
    O9 0.067(5) 0.052(4) 0.069(4) 0.017(3) 0.020(3) 0.026(3)
    O10 0.092(5) 0.047(3) 0.042(3) 0.007(3) -0.009(3) 0.018(2)
    O11 0.069(5) 0.027(3) 0.081(4) 0.006(3) -0.027(4) -0.001(2)
    O12 0.083(5) 0.120(7) 0.144(7) 0.066(5) 0.042(5) 0.029(5)
    Cl3' 0.0564(4) 0.0332(3) 0.0465(4) 0.0181(3) 0.0120(3) 0.0168(3)
    O9' 0.075(6) 0.035(4) 0.056(4) 0.012(4) 0.018(4) 0.024(3)
    O10' 0.101(7) 0.052(4) 0.049(4) 0.020(4) 0.018(4) 0.016(3)
    O11' 0.067(6) 0.041(4) 0.078(6) 0.022(4) -0.002(5) 0.000(3)
    O12' 0.063(5) 0.128(8) 0.129(8) 0.051(5) 0.002(5) 0.008(6)
_geom_special_details
;
All e.s.d.'s (except the e.s.d. in the dihedral angle between two l.s. planes)
are estimated using the full covariance matrix. The cell e.s.d.'s are taken
into account individually in the estimation of e.s.d.'s in distances, angles
and torsion angles; correlations between e.s.d.'s in cell parameters are only
used when they are defined by crystal symmetry. An approximate (isotropic)
treatment of cell e.s.d.'s is used for estimating e.s.d.'s involving l.s.
planes.
;
loop_
    _geom_bond_atom_site_label_1
    _geom_bond_atom_site_label_2
    _geom_bond_site_symmetry_2
    _geom_bond_distance
    _geom_bond_publ_flag
    C1 O13 . 1.251(3) ?
    C1 O14 . 1.255(3) ?
    C1 C2 . 1.515(3) ?
    C2 C6 . 1.385(3) ?
    C2 C3 . 1.386(3) ?
    C3 C4 . 1.372(4) ?
    C3 H3 . 0.9300 ?
    C4 N1 . 1.336(4) ?
    C4 H4 . 0.9300 ?
    C5 N1 . 1.332(4) ?
    C5 C6 . 1.370(4) ?
    C5 H5 . 0.9300 ?
    C6 H6 . 0.9300 ?
    C7 O16 . 1.246(3) ?
    C7 O15 . 1.254(3) ?
    C7 C8 . 1.515(3) ?
    C8 C12 . 1.375(4) ?
    C8 C9 . 1.383(4) ?
    C9 C10 . 1.372(4) ?
    C9 H9 . 0.9300 ?
    C10 N2 . 1.327(4) ?
    C10 H10 . 0.9300 ?
    C11 N2 . 1.321(4) ?
    C11 C12 . 1.380(4) ?
    C11 H11 . 0.9300 ?
    C12 H12 . 0.9300 ?
    C13 O18 . 1.242(3) ?
    C13 O17 . 1.250(3) ?
    C13 C14 . 1.512(3) ?
    C14 C18 . 1.382(3) ?
    C14 C15 . 1.391(3) ?
    C15 C16 . 1.372(4) ?
    C15 H15 . 0.9300 ?
    C16 N3 . 1.323(4) ?
    C16 H16 . 0.9300 ?
    C17 N3 . 1.333(4) ?
    C17 C18 . 1.373(4) ?
    C17 H17 . 0.9300 ?
    C18 H18 . 0.9300 ?
    Cl1 O2 . 1.416(3) ?
    Cl1 O1 . 1.419(3) ?
    Cl1 O3 . 1.419(3) ?
    Cl1 O4 . 1.438(3) ?
    Cl2 O7 . 1.411(2) ?
    Cl2 O8 . 1.419(3) ?
    Cl2 O6 . 1.428(3) ?
    Cl2 O5 . 1.432(2) ?
    N1 H1 . 0.8600 ?
    N2 H2 . 0.8600 ?
    N3 H3A . 0.8600 ?
    O13 Tb1 . 2.4189(16) ?
    O14 Tb1 2_666 2.3152(16) ?
    O15 Tb1 . 2.3406(15) ?
    O16 Tb1 2_666 2.3268(16) ?
    O17 Tb1 2_566 2.3702(16) ?
    O18 Tb1 . 2.3293(15) ?
    Tb1 O14 2_666 2.3152(16) ?
    Tb1 O16 2_666 2.3268(16) ?
    Tb1 O17 2_566 2.3701(16) ?
    Tb1 O2W . 2.4789(17) ?
    Tb1 O3W . 2.5292(17) ?
    O1W H1W . 0.8376 ?
    O1W H2W . 0.8389 ?
    O2W H4W . 0.8361 ?
    O2W H3W . 0.8339 ?
    O3W H5W . 0.8383 ?
    O3W H6W . 0.8343 ?
    Cl3 O10' . 1.371(7) ?
    Cl3 O12 . 1.378(6) ?
    Cl3 O9' . 1.378(9) ?
    Cl3 O11 . 1.382(8) ?
    Cl3 O11' . 1.447(9) ?
    Cl3 O9 . 1.459(8) ?
    Cl3 O10 . 1.484(6) ?
    Cl3 O12' . 1.534(8) ?
    O10 O10' . 0.867(9) ?
    O12 O12' . 0.921(10) ?
    O12 O10' . 1.745(12) ?
loop_
    _geom_angle_atom_site_label_1
    _geom_angle_atom_site_label_2
    _geom_angle_atom_site_label_3
    _geom_angle_site_symmetry_1
    _geom_angle_site_symmetry_3
    _geom_angle
    _geom_angle_publ_flag
    O13 C1 O14 . . 124.7(2) ?
    O13 C1 C2 . . 118.7(2) ?
    O14 C1 C2 . . 116.6(2) ?
    C6 C2 C3 . . 118.9(2) ?
    C6 C2 C1 . . 120.1(2) ?
    C3 C2 C1 . . 121.0(2) ?
    C4 C3 C2 . . 119.5(3) ?
    C4 C3 H3 . . 120.3 ?
    C2 C3 H3 . . 120.3 ?
    N1 C4 C3 . . 119.6(3) ?
    N1 C4 H4 . . 120.2 ?
    C3 C4 H4 . . 120.2 ?
    N1 C5 C6 . . 119.4(3) ?
    N1 C5 H5 . . 120.3 ?
    C6 C5 H5 . . 120.3 ?
    C5 C6 C2 . . 119.8(3) ?
    C5 C6 H6 . . 120.1 ?
    C2 C6 H6 . . 120.1 ?
    O16 C7 O15 . . 127.4(2) ?
    O16 C7 C8 . . 116.1(2) ?
    O15 C7 C8 . . 116.6(2) ?
    C12 C8 C9 . . 119.3(2) ?
    C12 C8 C7 . . 119.7(2) ?
    C9 C8 C7 . . 121.0(2) ?
    C10 C9 C8 . . 119.3(3) ?
    C10 C9 H9 . . 120.3 ?
    C8 C9 H9 . . 120.3 ?
    N2 C10 C9 . . 119.7(3) ?
    N2 C10 H10 . . 120.1 ?
    C9 C10 H10 . . 120.1 ?
    N2 C11 C12 . . 120.1(3) ?
    N2 C11 H11 . . 120.0 ?
    C12 C11 H11 . . 120.0 ?
    C8 C12 C11 . . 119.0(3) ?
    C8 C12 H12 . . 120.5 ?
    C11 C12 H12 . . 120.5 ?
    O18 C13 O17 . . 125.8(2) ?
    O18 C13 C14 . . 116.4(2) ?
    O17 C13 C14 . . 117.84(19) ?
    C18 C14 C15 . . 119.4(2) ?
    C18 C14 C13 . . 120.0(2) ?
    C15 C14 C13 . . 120.6(2) ?
    C16 C15 C14 . . 119.1(3) ?
    C16 C15 H15 . . 120.5 ?
    C14 C15 H15 . . 120.5 ?
    N3 C16 C15 . . 119.7(3) ?
    N3 C16 H16 . . 120.2 ?
    C15 C16 H16 . . 120.2 ?
    N3 C17 C18 . . 119.7(3) ?
    N3 C17 H17 . . 120.1 ?
    C18 C17 H17 . . 120.1 ?
    C17 C18 C14 . . 119.0(3) ?
    C17 C18 H18 . . 120.5 ?
    C14 C18 H18 . . 120.5 ?
    O2 Cl1 O1 . . 110.4(2) ?
    O2 Cl1 O3 . . 109.95(19) ?
    O1 Cl1 O3 . . 109.64(19) ?
    O2 Cl1 O4 . . 108.26(17) ?
    O1 Cl1 O4 . . 110.4(2) ?
    O3 Cl1 O4 . . 108.2(2) ?
    O7 Cl2 O8 . . 108.89(19) ?
    O7 Cl2 O6 . . 109.02(18) ?
    O8 Cl2 O6 . . 111.1(2) ?
    O7 Cl2 O5 . . 110.65(18) ?
    O8 Cl2 O5 . . 108.17(17) ?
    O6 Cl2 O5 . . 109.06(17) ?
    C5 N1 C4 . . 122.8(2) ?
    C5 N1 H1 . . 118.6 ?
    C4 N1 H1 . . 118.6 ?
    C11 N2 C10 . . 122.6(2) ?
    C11 N2 H2 . . 118.7 ?
    C10 N2 H2 . . 118.7 ?
    C16 N3 C17 . . 123.1(2) ?
    C16 N3 H3A . . 118.5 ?
    C17 N3 H3A . . 118.5 ?
    C1 O13 Tb1 . . 115.63(14) ?
    C1 O14 Tb1 . 2_666 177.12(16) ?
    C7 O15 Tb1 . . 136.30(15) ?
    C7 O16 Tb1 . 2_666 144.47(15) ?
    C13 O17 Tb1 . 2_566 152.03(16) ?
    C13 O18 Tb1 . . 148.90(15) ?
    O14 Tb1 O16 2_666 2_666 76.86(6) ?
    O14 Tb1 O18 2_666 . 142.30(6) ?
    O16 Tb1 O18 2_666 . 81.76(6) ?
    O14 Tb1 O15 2_666 . 75.81(6) ?
    O16 Tb1 O15 2_666 . 124.12(6) ?
    O18 Tb1 O15 . . 141.36(6) ?
    O14 Tb1 O17 2_666 2_566 81.73(6) ?
    O16 Tb1 O17 2_666 2_566 140.19(6) ?
    O18 Tb1 O17 . 2_566 95.97(6) ?
    O15 Tb1 O17 . 2_566 81.27(6) ?
    O14 Tb1 O13 2_666 . 122.25(6) ?
    O16 Tb1 O13 2_666 . 76.08(6) ?
    O18 Tb1 O13 . . 81.06(6) ?
    O15 Tb1 O13 . . 78.95(6) ?
    O17 Tb1 O13 2_566 . 143.18(6) ?
    O14 Tb1 O2W 2_666 . 140.16(6) ?
    O16 Tb1 O2W 2_666 . 140.79(6) ?
    O18 Tb1 O2W . . 71.74(6) ?
    O15 Tb1 O2W . . 70.71(6) ?
    O17 Tb1 O2W 2_566 . 72.52(6) ?
    O13 Tb1 O2W . . 71.74(6) ?
    O14 Tb1 O3W 2_666 . 73.90(6) ?
    O16 Tb1 O3W 2_666 . 71.06(6) ?
    O18 Tb1 O3W . . 69.91(6) ?
    O15 Tb1 O3W . . 141.20(6) ?
    O17 Tb1 O3W 2_566 . 70.93(6) ?
    O13 Tb1 O3W . . 138.50(6) ?
    O2W Tb1 O3W . . 122.65(6) ?
    H1W O1W H2W . . 107.2 ?
    Tb1 O2W H4W . . 123.7 ?
    Tb1 O2W H3W . . 113.6 ?
    H4W O2W H3W . . 107.2 ?
    Tb1 O3W H5W . . 118.0 ?
    Tb1 O3W H6W . . 112.5 ?
    H5W O3W H6W . . 106.9 ?
    O10' Cl3 O12 . . 78.8(5) ?
    O10' Cl3 O9' . . 119.3(7) ?
    O12 Cl3 O9' . . 91.0(7) ?
    O10' Cl3 O11 . . 117.0(7) ?
    O12 Cl3 O11 . . 116.2(5) ?
    O9' Cl3 O11 . . 121.0(9) ?
    O10' Cl3 O11' . . 113.6(7) ?
    O12 Cl3 O11' . . 135.4(6) ?
    O9' Cl3 O11' . . 114.8(8) ?
    O10' Cl3 O9 . . 121.1(7) ?
    O12 Cl3 O9 . . 110.0(5) ?
    O11 Cl3 O9 . . 110.2(6) ?
    O11' Cl3 O9 . . 99.6(8) ?
    O12 Cl3 O10 . . 112.4(4) ?
    O9' Cl3 O10 . . 107.3(8) ?
    O11 Cl3 O10 . . 108.0(5) ?
    O11' Cl3 O10 . . 94.6(6) ?
    O9 Cl3 O10 . . 98.6(6) ?
    O10' Cl3 O12' . . 104.2(6) ?
    O9' Cl3 O12' . . 100.7(7) ?
    O11 Cl3 O12' . . 81.5(6) ?
    O11' Cl3 O12' . . 100.6(5) ?
    O9 Cl3 O12' . . 116.1(6) ?
    O10 Cl3 O12' . . 138.6(5) ?
    O10' O10 Cl3 . . 65.4(6) ?
    O12' O12 Cl3 . . 81.1(7) ?
    O12' O12 O10' . . 115.2(10) ?
    Cl3 O12 O10' . . 50.4(3) ?
    O10 O10' Cl3 . . 79.5(7) ?
    O10 O10' O12 . . 127.9(9) ?
    Cl3 O10' O12 . . 50.8(4) ?
    O12 O12' Cl3 . . 62.5(6) ?
loop_
    _geom_hbond_atom_site_label_D
    _geom_hbond_atom_site_label_H
    _geom_hbond_atom_site_label_A
    _geom_hbond_site_symmetry_A
    _geom_hbond_distance_DH
    _geom_hbond_distance_HA
    _geom_hbond_distance_DA
    _geom_hbond_angle_DHA
    N1 H1 O6 2_665 0.86 2.15 2.949(4) 154.3
    N2 H2 O1W 2_676 0.86 1.91 2.756(3) 166.4
    N3 H3A O5 2 0.86 2.07 2.902(3) 161.9
    O1W H1W O4 . 0.84 2.48 3.054(4) 127.0
    O1W H2W O13 . 0.84 2.26 3.030(3) 151.8
    O2W H4W O3W 2_566 0.84 2.20 2.920(3) 144.5
    O2W H4W O17 . 0.84 2.53 3.164(2) 133.4
    O2W H3W O11 1_565 0.83 2.23 2.959(9) 146.8
    O3W H5W O12 . 0.84 2.20 2.934(9) 146.4
    O3W H6W O11 2_556 0.83 2.14 2.843(9) 142.4
data_global
_journal_date_recd_electronic     2008-07-17
_journal_date_accepted     2008-07-26
_journal_name_full     'Acta Crystallographica, Section E'
_journal_year     2008
_journal_volume     64
_journal_issue      8
_journal_page_first     m1098
_journal_page_last     m1099
_journal_paper_category     QM
_journal_coeditor_code     RZ2238
_publ_contact_author_name     'Rong-Hua, Zeng'
_publ_contact_author_address
;
School of Chemistry and Environment
South China Normal University
Guangzhou 510006
P.R. China
;
_publ_contact_author_email     zrh321@yahoo.com.cn
_publ_contact_author_fax     ?
_publ_contact_author_phone     ?
_publ_section_title
;\
<i>catena</i>-Poly[[[diaquaterbium(III)]-tri-\m~2~-isonicotinato-\
\k^6^<i>O</i>:<i>O</i>'] tris(perchlorate) monohydrate]
;
_publ_section_title_footnote     .
loop_
    _publ_author_name
    _publ_author_footnote
    _publ_author_address
    'Xiao-Hui Huang' .
;
School of Chemistry and the Environment
South China Normal University
Guangzhou 510006
People's Republic of China
;
    'Wei-Bo Pan' .
;
School of Chemistry and the Environment
South China Normal University
Guangzhou 510006
People's Republic of China
;
    'Xiao-Hong Xu' .
;
School of Chemistry and the Environment
South China Normal University
Guangzhou 510006
People's Republic of China
;
    'Rong-Hua Zeng' .
;
School of Chemistry and the Environment
South China Normal University
Guangzhou 510006
People's Republic of China
South China Normal University
Key Laboratory of the Technology of Electrochemical Energy Storage and Power
Generation in Guangdong Universities
Guangzhou 510006
People's Republic of China
;
