# Supplementary material for: catena-Poly[[[diaqua­terbium(III)]-tri-μ2-isonicotinato-κ6 O:O′] tris(perchlorate) monohydrate]
Source: Acta Crystallogr Sect E Struct Rep Online. 2008 Jul 31;64(Pt 8):m1098–9. doi: 10.1107/S1600536808023623 (PMC2962002; doi:10.1107/S1600536808023623)
Supplement: Supplementary file 2 [file e-64-m1098-Isup2.hkl]

# 
# h,k,l, Fc-squared, Fo-squared, sigma(Fo-squared) and status flag 
# 
data_I
_shelx_title ' 1 in P-1' 
_shelx_refln_list_code          4 
_shelx_F_calc_maximum      253.35 
_exptl_crystal_F_000       868.00 
_reflns_d_resolution_high  0.7627 
 
loop_ 
 _symmetry_equiv_pos_as_xyz 
 'x, y, z' 
 '-x, -y, -z' 
 
_cell_length_a     9.5270 
_cell_length_b    10.9508 
_cell_length_c    15.1309 
_cell_angle_alpha 104.402 
_cell_angle_beta   91.480 
_cell_angle_gamma 111.159 
 
_shelx_F_squared_multiplier     1.000 
 
loop_ 
 _refln_index_h 
 _refln_index_k 
 _refln_index_l 
 _refln_F_squared_calc 
 _refln_F_squared_meas 
 _refln_F_squared_sigma 
 _refln_observed_status 
   2   0   0    64185.00    57482.02   1238.55 o 
   3   0   0       74.32       82.61      4.63 o 
   4   0   0     3285.69     2987.50     33.69 o 
   5   0   0     1832.44     1919.98     25.85 o 
   6   0   0     2733.28     2761.25     35.51 o 
   7   0   0     1914.45     1987.62     32.65 o 
   8   0   0       17.72       26.89      5.96 o 
   9   0   0     2842.99     2850.44     59.23 o 
  10   0   0        1.65       10.14      8.91 o 
  11   0   0     1009.38     1139.38     60.94 o 
 -11   1   0     1361.70     1468.53     57.58 o 
 -10   1   0      386.36      337.76     27.69 o 
  -9   1   0     3325.98     3497.18     86.60 o 
  -8   1   0      603.49      638.22     17.86 o 
  -7   1   0     6943.48     6970.37     81.63 o 
  -6   1   0     2233.92     2223.69     29.96 o 
  -5   1   0     8428.66     8610.37     84.50 o 
  -4   1   0      712.98      754.55     14.01 o 
  -3   1   0      877.57      907.48     18.07 o 
  -2   1   0     3720.06     3578.02     86.06 o 
  -1   1   0     1002.17     1168.79     18.07 o 
   0   1   0    16543.58    16670.48    258.49 o 
   1   1   0      406.33      504.67     19.09 o 
   2   1   0    20244.87    20004.46    441.55 o 
   3   1   0      155.99      147.58      5.88 o 
   4   1   0    15547.52    15746.69    145.25 o 
   5   1   0     1821.02     1789.13     25.26 o 
   6   1   0     6758.02     6843.48     79.46 o 
   7   1   0     1713.46     1815.50     31.62 o 
   8   1   0     1836.67     1978.10     35.45 o 
   9   1   0     3177.48     3441.70     86.70 o 
  10   1   0       10.47       23.47     11.47 o 
  11   1   0     1492.32     1509.54     72.09 o 
 -12   2   0        0.34       -1.29     14.89 o 
 -11   2   0     1304.76     1381.48     54.78 o 
 -10   2   0      287.76      364.74     27.78 o 
  -9   2   0     2915.99     3304.48     83.38 o 
  -8   2   0     1750.27     1810.57     36.53 o 
  -7   2   0     3639.15     3548.33     54.57 o 
  -6   2   0     2312.62     2320.96     34.08 o 
  -5   2   0     3296.77     3389.13     42.85 o 
  -4   2   0     2385.03     2184.07     38.30 o 
  -3   2   0       60.80       54.40      6.51 o 
  -2   2   0     1213.10     1296.42     27.82 o 
  -1   2   0      275.85      269.55      9.01 o 
   0   2   0     8733.44     8897.65    201.89 o 
   1   2   0      645.40      765.84     28.40 o 
   2   2   0    21658.87    22136.15    303.01 o 
   3   2   0       62.90       93.16      4.36 o 
   4   2   0    11591.52    11805.74    112.44 o 
   5   2   0       76.37       70.17      5.44 o 
   6   2   0     4811.07     4919.27     62.04 o 
   7   2   0     1271.00     1359.13     27.45 o 
   8   2   0     2890.70     2834.25     45.93 o 
   9   2   0     1431.42     1578.53     48.21 o 
  10   2   0      106.14      118.65     23.57 o 
 -12   3   0       37.67       29.68     15.78 o 
 -11   3   0     1736.17     1863.27     64.51 o 
 -10   3   0      113.06      134.65     27.42 o 
  -9   3   0     2854.09     3140.43    199.36 o 
  -8   3   0     3821.64     3952.83     61.66 o 
  -7   3   0     3831.90     3928.87     58.84 o 
  -6   3   0     4837.99     4464.49     55.72 o 
  -5   3   0    15933.88    15607.66    273.61 o 
  -4   3   0     5471.22     5094.14     65.39 o 
  -3   3   0    18206.42    18403.21    233.03 o 
  -2   3   0    12736.27    12554.53    200.59 o 
  -1   3   0     8044.30     8008.74    186.14 o 
   0   3   0     4280.38     4328.11     73.24 o 
   1   3   0      628.94      602.68     14.74 o 
   2   3   0     5987.53     6530.99     69.73 o 
   3   3   0     1604.60     1769.88     21.86 o 
   4   3   0      889.91      898.19     24.49 o 
   5   3   0      587.96      578.04     14.14 o 
   6   3   0     1386.30     1419.00     27.33 o 
   7   3   0     4374.41     4381.77     65.84 o 
   8   3   0     1287.11     1350.82     32.58 o 
   9   3   0     1791.94     1811.69     78.58 o 
  10   3   0      129.00      127.51     26.04 o 
 -12   4   0      202.54      207.46     30.24 o 
 -11   4   0     1468.53     1417.01     80.88 o 
 -10   4   0      438.69      470.95     36.45 o 
  -9   4   0     1547.63     1609.42     52.83 o 
  -8   4   0      150.54      188.12     15.10 o 
  -7   4   0     3327.25     3338.09     46.64 o 
  -6   4   0     1883.82     1936.68     27.71 o 
  -5   4   0     5837.47     6023.85     63.37 o 
  -4   4   0     9922.86    10634.16    127.55 o 
  -3   4   0     2320.99     2396.43     37.12 o 
  -2   4   0     5683.39     5646.90    149.45 o 
  -1   4   0     1780.46     1704.80     27.64 o 
   0   4   0    10249.38    10291.08    119.00 o 
   1   4   0      452.92      533.18     12.54 o 
   2   4   0     9448.75     9504.25     91.38 o 
   3   4   0      631.00      618.17     12.94 o 
   4   4   0     2269.78     2260.20     28.48 o 
   5   4   0      157.03      180.35     10.76 o 
   6   4   0     4140.31     4195.47     63.19 o 
   7   4   0     2372.49     2425.78     54.82 o 
   8   4   0     1908.21     1931.80     59.31 o 
   9   4   0     1125.43     1232.40     65.71 o 
 -12   5   0      113.59      133.89     53.89 o 
 -11   5   0     2689.86     2586.62    146.50 o 
 -10   5   0       95.60       80.67     36.19 o 
  -9   5   0      737.77      789.95     35.70 o 
  -8   5   0      632.96      730.68     32.36 o 
  -7   5   0     2986.98     3201.15     45.61 o 
  -6   5   0      788.69      813.65     16.76 o 
  -5   5   0     4921.29     5183.49     56.90 o 
  -4   5   0     1532.33     1534.24     23.69 o 
  -3   5   0      947.95     1028.91     18.64 o 
  -2   5   0     8043.36     7836.14     79.67 o 
  -1   5   0     2815.15     2831.35     38.31 o 
   0   5   0    13199.33    13442.32    154.80 o 
   1   5   0     4107.98     3857.93     47.42 o 
   2   5   0     9125.38     9312.79     85.25 o 
   3   5   0      865.29      876.42     20.00 o 
   4   5   0     1236.76     1281.55     27.14 o 
   5   5   0        6.89        3.34      7.59 o 
   6   5   0      458.22      501.54     23.82 o 
   7   5   0      316.08      313.09     21.37 o 
   8   5   0      583.70      586.03     33.68 o 
   9   5   0     1194.56     1216.63     80.80 o 
 -12   6   0      112.37      104.54     21.07 o 
 -11   6   0     3142.44     3132.30    115.17 o 
 -10   6   0        0.33       -8.08      9.54 o 
  -9   6   0     2151.12     2216.17     64.76 o 
  -8   6   0       81.30       87.36     14.14 o 
  -7   6   0     4147.42     4158.47     62.95 o 
  -6   6   0      456.40      453.56     14.56 o 
  -5   6   0     2987.39     3168.93     41.58 o 
  -4   6   0      663.07      675.96     19.32 o 
  -3   6   0     4263.92     4480.58     52.09 o 
  -2   6   0     1933.92     1906.19     28.70 o 
  -1   6   0       46.06       36.01      5.55 o 
   0   6   0     2509.02     2483.84     32.12 o 
   1   6   0      156.40      150.66      7.34 o 
   2   6   0     5431.64     5469.79     68.95 o 
   3   6   0      253.39      290.15     21.26 o 
   4   6   0     7202.26     7218.00    165.23 o 
   5   6   0      534.26      481.25     27.47 o 
   6   6   0     3402.14     3475.79     74.03 o 
   7   6   0      181.45      184.26     19.02 o 
   8   6   0      438.91      416.93     32.53 o 
 -12   7   0       72.37       55.90     17.57 o 
 -11   7   0     1779.80     1842.90    121.70 o 
 -10   7   0        3.52       18.68     12.28 o 
  -9   7   0     4207.35     4380.99    181.37 o 
  -8   7   0       33.11       22.68     10.85 o 
  -7   7   0     5680.38     5834.07    214.95 o 
  -6   7   0     1682.18     1637.47     32.26 o 
  -5   7   0     6074.08     6026.53     77.55 o 
  -4   7   0     6630.38     6428.83     79.58 o 
  -3   7   0     6445.61     6422.49     72.09 o 
  -2   7   0     5447.12     5416.63     62.59 o 
  -1   7   0      266.39      250.12     11.37 o 
   0   7   0     5004.04     5093.69     62.69 o 
   1   7   0      225.64      246.08     11.21 o 
   2   7   0     5998.34     6369.97    105.40 o 
   3   7   0        6.06       13.44      8.59 o 
   4   7   0     2191.04     2109.56     50.00 o 
   5   7   0      255.25      246.65     19.47 o 
   6   7   0     1424.38     1488.44     45.30 o 
   7   7   0      271.89      281.25     23.35 o 
 -12   8   0      175.35      122.50     52.20 o 
 -11   8   0     1633.27     1840.60    125.72 o 
 -10   8   0        8.80       49.73     33.11 o 
  -9   8   0     3562.47     3677.59    169.18 o 
  -8   8   0        3.67       34.20     31.33 o 
  -7   8   0     3946.85     4042.11     86.95 o 
  -6   8   0      168.63      171.42     15.23 o 
  -5   8   0     7012.98     7068.63     88.84 o 
  -4   8   0      561.72      534.22     18.41 o 
  -3   8   0     6448.16     6615.88     82.92 o 
  -2   8   0       24.91       35.61     10.63 o 
  -1   8   0     1399.66     1407.04     31.70 o 
   0   8   0      909.94      922.41     25.08 o 
   1   8   0      116.05      142.26     13.64 o 
   2   8   0     2979.56     3064.82     61.29 o 
   3   8   0       44.25       38.35     11.33 o 
   4   8   0     1878.88     1944.22     49.95 o 
   5   8   0       67.41       67.32     32.85 o 
   6   8   0     2029.65     2008.13     94.28 o 
 -11   9   0     1107.75     1205.03    108.71 o 
 -10   9   0       31.35       68.98     43.23 o 
  -9   9   0      769.13      634.77     77.09 o 
  -8   9   0       35.27       24.37     36.45 o 
  -7   9   0      604.81      697.68    111.38 o 
  -6   9   0     1478.48     1537.52     60.31 o 
  -5   9   0     4483.11     4586.20     80.92 o 
  -4   9   0     6203.62     6219.20    104.90 o 
  -3   9   0     2210.70     2248.53     50.11 o 
  -2   9   0     2953.59     3021.80     52.91 o 
  -1   9   0     1210.30     1217.19     34.49 o 
   0   9   0     2151.55     2182.93     48.85 o 
   1   9   0     1289.15     1273.74     36.83 o 
   2   9   0     2051.36     2090.97     61.56 o 
   3   9   0      116.76      148.83     20.62 o 
   4   9   0     1507.61     1435.17     54.73 o 
   5   9   0        1.34       -7.39     13.77 o 
 -11  10   0     1584.36     1394.74    121.12 o 
 -10  10   0       94.95       90.43     52.72 o 
  -9  10   0     2143.01     2192.59    139.12 o 
  -8  10   0      110.38      114.65     17.28 o 
  -7  10   0     2126.11     2095.54     59.89 o 
  -6  10   0      266.18      278.28     20.85 o 
  -5  10   0     1805.72     1901.86     51.18 o 
  -4  10   0      645.00      639.72     31.30 o 
  -3  10   0     1396.71     1417.14     59.79 o 
  -2  10   0     1454.09     1421.99     46.30 o 
  -1  10   0      528.33      513.64     28.51 o 
   0  10   0     2064.86     2086.97     74.99 o 
   1  10   0      127.68      139.43     19.16 o 
   2  10   0     1704.95     1669.77     56.71 o 
   3  10   0        1.27       24.52     14.45 o 
   4  10   0     1481.28     1538.14     59.57 o 
 -10  11   0      266.72      210.19     25.35 o 
  -9  11   0     1224.34     1222.29     48.31 o 
  -8  11   0      224.83      205.66     21.97 o 
  -7  11   0     1941.30     1937.14     63.28 o 
  -6  11   0        7.77       -1.21     17.13 o 
  -5  11   0     1350.73     1411.31     49.61 o 
  -4  11   0     1170.94     1226.90     54.64 o 
  -3  11   0     2111.09     2194.49     80.85 o 
  -2  11   0     3445.88     3331.43     81.16 o 
  -1  11   0     1181.36     1186.90     44.94 o 
   0  11   0      988.98      975.76     52.20 o 
   1  11   0      303.71      287.73     26.21 o 
   2  11   0     2011.52     2071.17     67.42 o 
   3  11   0       11.09       -1.29     14.63 o 
  -9  12   0     1529.94     1490.19     55.02 o 
  -8  12   0        7.27       11.92     15.41 o 
  -7  12   0     2732.42     2764.18     76.01 o 
  -6  12   0        5.58       15.22     21.07 o 
  -5  12   0     1136.58     1145.13     80.97 o 
  -4  12   0       61.89       35.58     15.04 o 
  -3  12   0     1212.06     1298.98     47.63 o 
  -2  12   0      768.67      811.99    107.10 o 
  -1  12   0     1286.16     1244.84     48.33 o 
   0  12   0      262.04      265.55     69.30 o 
   1  12   0      722.14      646.89     54.15 o 
  -8  13   0        1.95       -5.35     13.85 o 
  -7  13   0     1122.85     1110.07     53.58 o 
  -6  13   0       86.04       59.40     17.77 o 
  -5  13   0      828.73      914.84     41.19 o 
  -4  13   0      272.15      217.79     49.35 o 
  -3  13   0      405.42      411.10     30.11 o 
  -2  13   0      368.16      304.78     42.43 o 
  -1  13   0      221.30      224.43     25.83 o 
   4 -14   1      189.61      142.55     28.40 o 
   5 -14   1     2508.23     2492.79     73.99 o 
   0 -13   1     1165.52     1092.95     73.21 o 
   1 -13   1      667.08      635.20     37.36 o 
   2 -13   1      553.63      514.04     33.15 o 
   3 -13   1      128.88      131.24     20.58 o 
   4 -13   1      209.04      233.81     24.17 o 
   5 -13   1      996.92      995.45     42.77 o 
   6 -13   1       15.56       -0.17     14.34 o 
   7 -13   1     1422.67     1500.74     63.52 o 
   8 -13   1       23.52       26.21     17.71 o 
  -2 -12   1     1130.61     1163.38     51.57 o 
  -1 -12   1      246.44      237.29     25.82 o 
   0 -12   1      953.88      918.08     42.15 o 
   1 -12   1     1263.16     1393.26     50.84 o 
   2 -12   1     2273.73     2174.43     96.63 o 
   3 -12   1     1244.85     1271.10    135.67 o 
   4 -12   1     1106.40     1045.95     42.20 o 
   5 -12   1     1090.02     1192.90     45.23 o 
   6 -12   1      172.19      225.14     24.23 o 
   7 -12   1     3069.69     3046.09    150.76 o 
   8 -12   1      106.80       82.69     18.85 o 
   9 -12   1     2305.08     2048.13    145.27 o 
  -3 -11   1        2.69        5.66     15.27 o 
  -2 -11   1     1173.77     1104.30    110.83 o 
  -1 -11   1      411.24      367.14     28.55 o 
   0 -11   1     1375.42     1345.62     48.72 o 
   1 -11   1     1618.91     1696.33     67.14 o 
   2 -11   1     3060.90     2978.96     95.28 o 
   3 -11   1     2331.38     2470.68     65.78 o 
   4 -11   1     1957.45     1991.03     57.84 o 
   5 -11   1     1004.59     1058.56     41.17 o 
   6 -11   1     1246.30     1262.68     40.92 o 
   7 -11   1     1543.65     1588.95     54.02 o 
   8 -11   1        1.02        4.66     32.28 o 
   9 -11   1     1064.23     1256.83    114.74 o 
  10 -11   1       18.80       63.47     56.74 o 
  -4 -10   1     1648.84     1709.54     70.66 o 
  -3 -10   1      131.49      105.12     15.90 o 
  -2 -10   1      994.76     1047.11     52.82 o 
  -1 -10   1      114.01      125.61     21.08 o 
   0 -10   1      741.64      823.84     50.15 o 
   1 -10   1      594.52      645.27     26.12 o 
   2 -10   1      554.20      567.04     25.27 o 
   3 -10   1     2313.73     2342.39     52.43 o 
   4 -10   1      134.00      123.69     13.75 o 
   5 -10   1     3446.22     3425.72     70.65 o 
   6 -10   1      290.54      241.81     19.33 o 
   7 -10   1     3245.82     3204.73     81.95 o 
   8 -10   1        0.77       -6.73     41.79 o 
   9 -10   1     1596.86     1625.37    123.19 o 
  10 -10   1        7.19        1.21     46.22 o 
  11 -10   1     1429.44     1463.55    128.31 o 
  -5  -9   1       44.96       19.96     14.42 o 
  -4  -9   1     2054.99     2066.09     90.11 o 
  -3  -9   1        8.03       -4.04      8.99 o 
  -2  -9   1     3366.93     3522.60     69.39 o 
  -1  -9   1      973.96      953.62     31.07 o 
   0  -9   1     2831.99     3023.59     59.36 o 
   1  -9   1      716.00      720.74     29.11 o 
   2  -9   1     2570.04     2629.34     56.86 o 
   3  -9   1     2033.45     2094.07     62.50 o 
   4  -9   1     5123.31     5078.99     77.99 o 
   5  -9   1     4742.86     4627.04     74.23 o 
   6  -9   1     1433.15     1524.09     59.61 o 
   7  -9   1     3967.30     3859.25    172.11 o 
   8  -9   1        4.56       60.42     41.22 o 
   9  -9   1     2079.56     2205.53    134.40 o 
  10  -9   1        4.01       37.14     38.86 o 
  11  -9   1     1175.34     1244.93    110.49 o 
  -6  -8   1     1515.34     1472.19     56.08 o 
  -5  -8   1      202.11      165.37     21.70 o 
  -4  -8   1     2116.00     2141.42     58.15 o 
  -3  -8   1      487.03      536.30     37.40 o 
  -2  -8   1     5608.86     5824.78     95.68 o 
  -1  -8   1      278.45      304.59     17.47 o 
   0  -8   1     5886.88     6028.75    100.18 o 
   1  -8   1      587.46      626.36     17.98 o 
   2  -8   1     3219.69     3305.01     48.46 o 
   3  -8   1     1200.42     1274.51     27.47 o 
   4  -8   1     3212.32     3353.33     50.71 o 
   5  -8   1     1593.25     1756.61     42.47 o 
   6  -8   1      967.01     1010.07     31.73 o 
   7  -8   1     3442.88     3558.98    142.74 o 
   8  -8   1        9.70       10.46     31.50 o 
   9  -8   1     5225.71     4699.70    199.54 o 
  10  -8   1       13.13       24.84     36.94 o 
  11  -8   1     1961.49     2079.58    136.99 o 
  12  -8   1       67.61       51.59     18.89 o 
  -7  -7   1      359.15      349.60     50.90 o 
  -6  -7   1     1049.96     1039.76     50.65 o 
  -5  -7   1      214.02      178.38     17.00 o 
  -4  -7   1     3891.11     3919.83     73.63 o 
  -3  -7   1       87.27       89.58     11.72 o 
  -2  -7   1     3984.77     3923.85     68.88 o 
  -1  -7   1     3034.02     3066.43     49.28 o 
   0  -7   1     1008.21     1056.01     21.81 o 
   1  -7   1     1386.05     1445.18     26.50 o 
   2  -7   1     6356.79     6367.25     88.34 o 
   3  -7   1     2133.32     2123.52     32.21 o 
   4  -7   1     6062.71     5979.28     77.60 o 
   5  -7   1     1464.53     1602.98     32.15 o 
   6  -7   1     1916.47     2032.20     40.81 o 
   7  -7   1      909.64     1176.15     48.47 o 
   8  -7   1      664.07      663.04     26.95 o 
   9  -7   1     1057.70     1097.66     44.65 o 
  10  -7   1       36.40       43.35     14.19 o 
  11  -7   1     1648.38     1641.71    258.20 o 
  12  -7   1       10.21        3.89     14.87 o 
  -8  -6   1      711.99      669.10     36.94 o 
  -7  -6   1      729.31      674.90     35.35 o 
  -6  -6   1     1827.17     1919.56    102.24 o 
  -5  -6   1      352.86      338.59     20.10 o 
  -4  -6   1     8192.05     8333.73    125.80 o 
  -3  -6   1      154.01      143.19     13.10 o 
  -2  -6   1     8838.98     8834.90     98.88 o 
  -1  -6   1       64.51       81.83      6.73 o 
   0  -6   1     2349.37     2338.29     34.19 o 
   1  -6   1     1320.84     1200.94     22.52 o 
   2  -6   1     5621.10     5773.21     63.07 o 
   3  -6   1      352.79      317.08     13.08 o 
   4  -6   1     2454.80     2388.67     44.32 o 
   5  -6   1      946.40      897.47     20.74 o 
   6  -6   1      319.82      332.79     11.50 o 
   7  -6   1     3591.28     3663.30     68.60 o 
   8  -6   1      206.74      204.73     16.14 o 
   9  -6   1      909.56      960.75     90.97 o 
  10  -6   1        1.07        6.80     11.56 o 
  11  -6   1     1619.85     1590.19     59.94 o 
  12  -6   1      148.33      142.05     37.05 o 
  -9  -5   1      921.22      956.45     43.63 o 
  -8  -5   1      591.74      554.08     32.09 o 
  -7  -5   1     1305.97     1286.52     46.04 o 
  -6  -5   1      481.78      519.16     29.70 o 
  -5  -5   1     1214.35     1206.15     33.61 o 
  -4  -5   1     1545.47     1569.89     31.52 o 
  -3  -5   1     2134.50     2257.28     27.93 o 
  -2  -5   1    10032.75    10577.67    104.25 o 
  -1  -5   1     1780.03     1753.58     26.75 o 
   0  -5   1    12898.68    13464.41    139.23 o 
   1  -5   1     7862.50     7748.97     85.29 o 
   2  -5   1    13613.71    14065.45    133.65 o 
   3  -5   1     9822.57     9547.59    114.05 o 
   4  -5   1    10585.89    10764.69     97.41 o 
   5  -5   1    17161.71    17160.56    170.52 o 
   6  -5   1     1725.97     1722.12     25.83 o 
   7  -5   1    10526.77    10585.92    155.21 o 
   8  -5   1      467.80      501.68     35.04 o 
   9  -5   1     1231.55     1333.01     42.17 o 
  10  -5   1      158.54      144.34     19.82 o 
  11  -5   1     1686.16     1754.13     63.19 o 
  12  -5   1       13.61        9.52     23.02 o 
  -9  -4   1      563.86      604.73     33.66 o 
  -8  -4   1      786.11      879.63     37.69 o 
  -7  -4   1     2725.93     2965.56    129.23 o 
  -6  -4   1     3560.53     3630.35     67.45 o 
  -5  -4   1      565.75      530.65     15.27 o 
  -4  -4   1     3906.65     3922.96     42.47 o 
  -3  -4   1       20.93       20.57      3.25 o 
  -2  -4   1     5543.80     5753.48     59.97 o 
  -1  -4   1     2752.05     2753.41     39.09 o 
   0  -4   1     5437.96     5228.52     64.54 o 
   1  -4   1     3880.87     3767.06    108.42 o 
   2  -4   1     6741.21     6890.80     85.87 o 
   3  -4   1      817.76      825.99     16.88 o 
   4  -4   1    10283.67    10279.36    123.40 o 
   5  -4   1     4067.43     4194.72     51.44 o 
   6  -4   1     4154.12     4153.51     47.89 o 
   7  -4   1     3644.08     3636.49     55.47 o 
   8  -4   1      406.38      420.53     20.63 o 
   9  -4   1     4445.96     4660.81     87.16 o 
  10  -4   1       13.72       30.24     12.98 o 
  11  -4   1     2580.37     2681.42    102.07 o 
  12  -4   1        8.91       21.30     23.22 o 
 -10  -3   1      216.12      184.59     27.65 o 
  -9  -3   1     1681.05     1676.51     53.52 o 
  -8  -3   1     1376.99     1356.38     44.75 o 
  -7  -3   1     1625.69     1694.38     43.36 o 
  -6  -3   1     1998.25     2085.65     35.01 o 
  -5  -3   1       40.77       57.98      5.92 o 
  -4  -3   1     6327.42     6324.24     61.03 o 
  -3  -3   1       45.13       70.91      5.03 o 
  -2  -3   1    17664.12    18580.28    170.86 o 
  -1  -3   1      438.40      470.41     16.52 o 
   0  -3   1      164.91      187.00     10.81 o 
   1  -3   1      969.25      953.36     33.34 o 
   2  -3   1     1756.31     1765.68     28.42 o 
   3  -3   1     1089.32     1106.26     34.34 o 
   4  -3   1     3704.24     3999.19     55.12 o 
   5  -3   1     4040.74     4058.59     56.81 o 
   6  -3   1     1914.95     1913.73     29.77 o 
   7  -3   1     2246.45     2230.68     38.99 o 
   8  -3   1     1041.57     1169.76     64.84 o 
   9  -3   1     3049.43     3291.68     90.86 o 
  10  -3   1      572.87      597.17     44.03 o 
  11  -3   1     2120.40     2235.04     72.21 o 
  12  -3   1        0.41       -1.20     20.58 o 
 -10  -2   1       92.56       90.20     21.10 o 
  -9  -2   1     2624.54     2695.76     89.96 o 
  -8  -2   1      781.36      836.88     24.22 o 
  -7  -2   1     1729.43     1633.54     32.84 o 
  -6  -2   1     1363.60     1429.76     26.48 o 
  -5  -2   1      147.59      154.82      7.22 o 
  -4  -2   1     6658.70     6864.34     64.42 o 
  -3  -2   1      365.42      383.58      8.86 o 
  -2  -2   1    21702.60    22121.45    337.80 o 
   0  -2   1    25552.78    26384.49   1474.62 o 
   1  -2   1      200.52      213.90      8.51 o 
   2  -2   1    26042.37    27211.03    592.80 o 
   3  -2   1     6705.72     6705.81    108.84 o 
   4  -2   1    10556.72     9772.08    115.21 o 
   5  -2   1     2556.78     2652.23     40.95 o 
   6  -2   1     5629.35     5490.82     65.74 o 
   7  -2   1     1477.09     1384.42     28.86 o 
   8  -2   1      236.89      274.74     16.93 o 
   9  -2   1     1985.77     2026.98     50.60 o 
  10  -2   1      436.20      416.16     66.34 o 
  11  -2   1     1126.53     1166.96     50.72 o 
  12  -2   1        2.96        5.98     17.48 o 
 -10  -1   1       33.06       33.21     10.67 o 
  -9  -1   1     4766.92     4775.68     75.67 o 
  -8  -1   1      319.41      351.51     15.37 o 
  -7  -1   1     5957.96     6095.57     74.86 o 
  -6  -1   1      983.24      993.12     29.00 o 
  -5  -1   1     6645.42     6828.93     70.15 o 
  -4  -1   1      867.44      883.28     14.60 o 
  -3  -1   1    10503.43    10217.63    105.45 o 
  -2  -1   1     2417.93     2694.92     52.00 o 
  -1  -1   1      382.87      430.28     14.95 o 
   0  -1   1    14493.69    15678.49    249.41 o 
   1  -1   1      523.70      521.59     12.50 o 
   2  -1   1     6885.37     6643.09    152.34 o 
   3  -1   1     3495.22     3472.81     45.09 o 
   4  -1   1     1259.24     1169.99     18.84 o 
   5  -1   1     5293.65     5390.04     56.58 o 
   6  -1   1     2371.58     2355.02     31.24 o 
   7  -1   1     5046.58     5176.54     64.39 o 
   8  -1   1      819.53      884.59     24.60 o 
   9  -1   1     3065.86     3048.79     54.71 o 
  10  -1   1      726.85      660.63     36.00 o 
  11  -1   1     2027.65     2120.13    137.85 o 
 -11   0   1     1233.19     1460.57    110.29 o 
 -10   0   1      210.98      217.78     23.09 o 
  -9   0   1     2165.46     2301.16     43.76 o 
  -8   0   1      756.70      759.66     21.33 o 
  -7   0   1     1854.04     1795.17     30.48 o 
  -6   0   1     5158.33     5496.65     65.46 o 
  -5   0   1     1038.02      988.18     16.57 o 
  -4   0   1     1312.70     1216.90     17.31 o 
  -3   0   1     1465.16     1647.11     31.75 o 
  -2   0   1      474.42      583.89     98.73 o 
  -1   0   1      499.94      578.94     11.99 o 
   1   0   1      244.53      263.69     11.84 o 
   2   0   1     4300.60     4545.39     74.59 o 
   3   0   1      546.65      539.58     13.48 o 
   4   0   1     6399.71     6217.31     94.45 o 
   5   0   1     2489.74     2434.33     38.69 o 
   6   0   1     2414.08     2373.83     31.96 o 
   7   0   1     1181.54     1149.47     23.52 o 
   8   0   1     1320.06     1403.32     38.13 o 
   9   0   1      914.59     1004.14     28.86 o 
  10   0   1      469.20      484.90     24.32 o 
  11   0   1     1239.83     1500.97     71.00 o 
 -11   1   1     1367.82     1554.92     58.54 o 
 -10   1   1       54.93       75.52     31.79 o 
  -9   1   1     2851.79     3066.94     62.36 o 
  -8   1   1     2439.15     2382.75     50.88 o 
  -7   1   1     4355.12     4518.80     66.01 o 
  -6   1   1     6589.97     6519.66     92.40 o 
  -5   1   1     2841.68     2657.82     35.84 o 
  -4   1   1      243.05      144.53     11.05 o 
  -3   1   1      736.34      741.28     13.94 o 
  -2   1   1    18215.78    18181.87    281.09 o 
  -1   1   1     6014.69     6330.82     81.96 o 
   0   1   1     6026.55     6465.23    146.07 o 
   1   1   1      101.96      107.79      8.68 o 
   2   1   1      126.99      156.02     22.90 o 
   3   1   1      378.21      388.32     10.68 o 
   4   1   1    12470.58    13544.86    114.78 o 
   5   1   1     2428.64     2421.19     31.40 o 
   6   1   1      767.36      725.99     15.99 o 
   7   1   1     2260.89     2191.46     35.90 o 
   8   1   1      800.00      776.08     24.17 o 
   9   1   1     2620.10     2618.54    101.45 o 
  10   1   1      162.67      136.78     17.34 o 
  11   1   1     1522.34     1591.22     75.88 o 
 -12   2   1      113.96      122.29     21.57 o 
 -11   2   1     1751.39     1840.66     69.10 o 
 -10   2   1      250.51      247.91     30.76 o 
  -9   2   1     5460.72     5678.95    122.31 o 
  -8   2   1      315.57      300.09     16.46 o 
  -7   2   1     4889.37     5037.84     71.58 o 
  -6   2   1     3339.94     3394.34     47.13 o 
  -5   2   1      577.44      548.69     23.06 o 
  -4   2   1     8445.93     7939.61    113.74 o 
  -3   2   1       33.09       48.32      3.85 o 
  -2   2   1    35334.05    35335.99    442.35 o 
  -1   2   1      130.57      119.67      5.98 o 
   0   2   1    52410.45    51439.61   1113.69 o 
   1   2   1    10723.99    10961.42    138.90 o 
   2   2   1     4881.66     4953.27     69.00 o 
   3   2   1     1870.81     1851.05     28.79 o 
   4   2   1     6666.37     6732.10     62.06 o 
   5   2   1      547.78      618.69     12.41 o 
   6   2   1     2955.72     2980.71     49.00 o 
   7   2   1     1416.47     1413.30     36.45 o 
   8   2   1     1154.81     1209.84     29.86 o 
   9   2   1     1821.02     1959.53     48.49 o 
  10   2   1       74.98       87.56     16.24 o 
 -12   3   1       71.12       64.35     18.14 o 
 -11   3   1     1089.73     1148.32     49.30 o 
 -10   3   1       45.20       21.84     21.01 o 
  -9   3   1     4610.37     4959.41    210.86 o 
  -8   3   1     1080.50     1186.85     31.76 o 
  -7   3   1     6465.61     6607.78     88.70 o 
  -6   3   1      907.40      910.11     18.87 o 
  -5   3   1     7617.76     7301.88     81.25 o 
  -4   3   1     4676.51     4795.92     55.35 o 
  -3   3   1     7517.50     7063.19    101.25 o 
  -2   3   1     9203.30     9245.33    122.34 o 
  -1   3   1    15469.57    15373.08    343.40 o 
   0   3   1    37185.14    36669.67    552.11 o 
   1   3   1      195.44      339.46     10.11 o 
   2   3   1    24214.31    24480.21    237.81 o 
   3   3   1        7.86       15.03      3.03 o 
   4   3   1     8090.45     8240.80     75.14 o 
   5   3   1      152.30      166.44      7.32 o 
   6   3   1     3454.29     3526.01     54.59 o 
   7   3   1     1235.36     1220.93     33.41 o 
   8   3   1     1211.21     1275.35     32.23 o 
   9   3   1      867.02      874.90     42.04 o 
  10   3   1      163.54      186.14     31.45 o 
 -12   4   1      107.10      120.33     22.45 o 
 -11   4   1     1266.17     1352.41     53.83 o 
 -10   4   1       35.98       43.29     17.33 o 
  -9   4   1     2422.68     2529.27     69.63 o 
  -8   4   1      967.69      957.10     28.03 o 
  -7   4   1     7944.15     7817.54    102.09 o 
  -6   4   1      973.04     1008.86     20.35 o 
  -5   4   1     5823.03     6084.57     85.00 o 
  -4   4   1     4544.92     4804.06     57.99 o 
  -3   4   1     1042.82     1012.24     18.24 o 
  -2   4   1     1140.50     1091.36     16.75 o 
  -1   4   1     5088.33     5373.32     86.97 o 
   0   4   1    21272.02    21996.11    282.16 o 
   1   4   1     4428.83     4764.50     70.18 o 
   2   4   1    10605.51    10806.34    112.77 o 
   3   4   1       20.57       27.67      3.47 o 
   4   4   1     3765.00     3978.96     45.36 o 
   5   4   1        5.43        7.50      5.50 o 
   6   4   1     5131.77     5305.89     76.01 o 
   7   4   1      555.29      547.67     24.91 o 
   8   4   1     2097.81     2145.56     54.53 o 
   9   4   1      704.40      757.50     64.50 o 
 -12   5   1      282.35      211.30     25.49 o 
 -11   5   1     2422.64     2512.97    138.00 o 
 -10   5   1       92.82       98.24     17.76 o 
  -9   5   1     1121.57     1237.29     45.55 o 
  -8   5   1     1131.57     1175.30     40.70 o 
  -7   5   1     3601.89     3579.66     55.44 o 
  -6   5   1     5094.61     4856.50     61.07 o 
  -5   5   1     9684.63    10032.05    133.63 o 
  -4   5   1     5862.45     5544.42     60.77 o 
  -3   5   1     6239.30     6441.64     62.01 o 
  -2   5   1     7415.71     7149.20     73.81 o 
  -1   5   1     7900.01     8142.60    100.26 o 
   0   5   1    11554.77    11735.99    138.06 o 
   1   5   1      144.25      172.75     13.05 o 
   2   5   1     3460.66     3448.23     45.39 o 
   3   5   1      595.80      628.90     22.37 o 
   4   5   1     3693.50     3657.94     50.15 o 
   5   5   1     1462.14     1466.51     32.16 o 
   6   5   1     2976.73     3046.36     63.74 o 
   7   5   1      495.42      458.61     31.65 o 
   8   5   1      733.22      691.28     40.26 o 
 -12   6   1      298.63      370.21     64.04 o 
 -11   6   1     1670.95     1873.95    119.23 o 
 -10   6   1      200.08      166.34     44.72 o 
  -9   6   1     2325.62     2338.75     99.14 o 
  -8   6   1       97.60      105.23     11.02 o 
  -7   6   1     5008.48     5047.57     87.62 o 
  -6   6   1      433.25      433.47     22.60 o 
  -5   6   1     7572.28     7603.95     90.36 o 
  -4   6   1     1997.56     2159.72     33.76 o 
  -3   6   1     8859.07     8939.44     91.81 o 
  -2   6   1     4264.82     4235.01     50.31 o 
  -1   6   1     6799.00     6827.25     79.63 o 
   0   6   1    10077.94    10146.89    109.50 o 
   1   6   1     3360.93     3504.42     46.82 o 
   2   6   1     4214.41     4230.20     54.94 o 
   3   6   1       52.49       75.62      7.62 o 
   4   6   1     2475.51     2539.86     54.13 o 
   5   6   1      578.90      582.83     32.57 o 
   6   6   1     2482.27     2566.37    144.92 o 
   7   6   1      468.42      482.41     35.03 o 
   8   6   1      776.73      761.17     44.28 o 
 -12   7   1      358.59      270.77     76.97 o 
 -11   7   1     1351.76     1475.74    107.56 o 
 -10   7   1       77.66       64.39     14.89 o 
  -9   7   1     2434.43     2469.74    127.74 o 
  -8   7   1       32.98       20.19      9.97 o 
  -7   7   1      403.62      446.12     22.63 o 
  -6   7   1      120.48      119.52     13.42 o 
  -5   7   1      627.73      608.33     17.32 o 
  -4   7   1     2177.16     2189.13     49.60 o 
  -3   7   1     2881.79     2823.23     43.28 o 
  -2   7   1     6084.86     5946.43     74.04 o 
  -1   7   1     1272.87     1254.62     28.42 o 
   0   7   1     5804.16     5745.47     69.85 o 
   1   7   1     3329.50     3361.62     47.19 o 
   2   7   1     4738.85     4569.31     77.86 o 
   3   7   1      781.64      828.96     35.53 o 
   4   7   1     2652.82     2653.98     71.81 o 
   5   7   1      272.45      233.15     24.42 o 
   6   7   1     2318.97     2185.05     70.77 o 
   7   7   1       61.30       58.99     19.60 o 
 -12   8   1      205.09      375.90     72.95 o 
 -11   8   1     2146.14     1882.80    125.15 o 
 -10   8   1       15.29       36.22     31.45 o 
  -9   8   1     4414.04     4395.77    185.11 o 
  -8   8   1       29.31       24.40     11.39 o 
  -7   8   1     4008.21     3968.38     98.63 o 
  -6   8   1      269.75      239.61     12.84 o 
  -5   8   1     3333.88     3393.43     57.66 o 
  -4   8   1      747.72      803.24     24.59 o 
  -3   8   1      905.17      939.26     38.35 o 
  -2   8   1      339.86      347.85     18.08 o 
  -1   8   1      155.77      166.27     13.36 o 
   0   8   1     2246.88     2214.20     40.52 o 
   1   8   1      120.41      100.96     15.01 o 
   2   8   1     2849.15     2674.32    105.78 o 
   3   8   1       44.91       50.52     14.54 o 
   4   8   1     1316.86     1248.99     79.91 o 
   5   8   1        8.98        5.28     13.02 o 
   6   8   1     1728.71     1716.40    113.36 o 
 -11   9   1     1420.72     1395.72    113.71 o 
 -10   9   1       26.10       24.49     36.68 o 
  -9   9   1     1886.76     1884.64    119.63 o 
  -8   9   1      111.82      120.77     18.07 o 
  -7   9   1     3509.32     3547.42     80.19 o 
  -6   9   1      144.14      123.06     16.18 o 
  -5   9   1     6930.36     6945.71    101.56 o 
  -4   9   1     1468.36     1465.64     35.79 o 
  -3   9   1     2961.20     2811.08     58.59 o 
  -2   9   1     1751.17     1770.94     96.57 o 
  -1   9   1      771.92      745.25     27.59 o 
   0   9   1     3122.51     3231.08     77.05 o 
   1   9   1      201.19      234.66     21.80 o 
   2   9   1     2806.66     2945.08     77.22 o 
   3   9   1        4.90       -6.92     11.43 o 
   4   9   1     1281.14     1247.60     71.57 o 
   5   9   1        9.27        5.58     14.79 o 
 -11  10   1     1113.30     1366.69    119.74 o 
 -10  10   1      185.16      266.57     63.81 o 
  -9  10   1     1042.86      984.44     40.74 o 
  -8  10   1       88.10       85.72     26.53 o 
  -7  10   1     3543.63     3588.53     75.24 o 
  -6  10   1       25.97       20.11     16.27 o 
  -5  10   1     5261.38     5393.49    114.06 o 
  -4  10   1      409.00      442.73     69.73 o 
  -3  10   1     4787.97     4836.59    137.80 o 
  -2  10   1     1439.47     1421.09     47.39 o 
  -1  10   1     3737.18     3717.89     87.03 o 
   0  10   1      888.39      913.85     38.99 o 
   1  10   1      893.57      897.03     92.21 o 
   2  10   1     1161.91     1214.77     48.42 o 
   3  10   1       52.61       52.63     17.81 o 
   4  10   1     1614.04     1619.88     61.84 o 
 -10  11   1      281.70      223.05     23.21 o 
  -9  11   1      920.89      836.11     86.11 o 
  -8  11   1        4.50       -3.83     13.37 o 
  -7  11   1     1644.06     1623.08     47.94 o 
  -6  11   1        6.50       -0.87     25.01 o 
  -5  11   1     1245.84     1323.40     83.27 o 
  -4  11   1       30.64       19.23     15.78 o 
  -3  11   1      780.87      763.70     35.55 o 
  -2  11   1     1445.95     1500.87     50.69 o 
  -1  11   1     1028.10     1013.81     96.20 o 
   0  11   1      574.22      515.10     32.03 o 
   1  11   1      850.29      857.83     41.09 o 
   2  11   1      804.50      783.76     41.47 o 
   3  11   1      214.93      192.41     39.49 o 
  -9  12   1     1126.57     1011.38     88.53 o 
  -8  12   1       44.79       48.52     16.90 o 
  -7  12   1     1592.23     1595.37     54.77 o 
  -6  12   1       25.36       34.86     21.84 o 
  -5  12   1     1771.79     1754.49     57.22 o 
  -4  12   1      321.57      292.28     25.29 o 
  -3  12   1     1493.63     1506.47     85.40 o 
  -2  12   1      651.41      597.08     34.11 o 
  -1  12   1     1043.72     1035.57     44.50 o 
   0  12   1      784.59      786.33     52.74 o 
   1  12   1      658.29      580.02     47.25 o 
  -8  13   1      335.24      336.64     31.33 o 
  -7  13   1     1577.95     1577.18     64.44 o 
  -6  13   1       78.84      108.52     43.14 o 
  -5  13   1     1728.60     1710.76     57.87 o 
  -4  13   1      351.60      316.20     33.26 o 
  -3  13   1      714.19      663.27     44.09 o 
  -2  13   1      318.33      298.15     27.81 o 
  -1  13   1      173.23      140.00     22.68 o 
   3 -14   2      441.63      435.85     83.67 o 
   4 -14   2      226.71      184.02     23.38 o 
   5 -14   2     1740.07     1818.86     59.83 o 
   6 -14   2       14.01        8.22     18.34 o 
   0 -13   2      865.70      858.68     66.80 o 
   1 -13   2      778.63      807.82     40.71 o 
   2 -13   2     1026.83      954.49     42.33 o 
   3 -13   2      883.94      904.02     40.62 o 
   4 -13   2     1225.60     1196.77     52.00 o 
   5 -13   2     1725.21     1821.21     57.85 o 
   6 -13   2      139.22      137.45     24.20 o 
   7 -13   2      992.45     1039.01     52.66 o 
   8 -13   2       88.16       73.14     19.50 o 
  -2 -12   2     1382.79     1419.61     57.59 o 
  -1 -12   2       15.15       34.17     16.90 o 
   0 -12   2      745.45      802.23     32.36 o 
   1 -12   2      222.19      181.79     18.11 o 
   2 -12   2      247.63      265.54     21.53 o 
   3 -12   2     1195.54     1214.49     37.92 o 
   4 -12   2      105.51       71.73     16.36 o 
   5 -12   2     1367.55     1455.03     49.52 o 
   6 -12   2       42.40       56.39     43.80 o 
   7 -12   2      978.68     1143.64     46.29 o 
   8 -12   2       40.93       40.47     27.42 o 
  10 -12   2       55.92       44.84     61.97 o 
  -3 -11   2       12.85       -8.88     13.37 o 
  -2 -11   2     2407.95     2487.17    130.75 o 
  -1 -11   2      621.45      683.08     29.30 o 
   0 -11   2     3086.46     3195.03     66.13 o 
   1 -11   2     1240.49     1266.07     37.58 o 
   2 -11   2     1525.01     1583.63     56.18 o 
   3 -11   2     1370.87     1480.32     53.53 o 
   4 -11   2      977.31     1049.10     83.17 o 
   5 -11   2     2532.56     2591.26     57.61 o 
   6 -11   2      224.15      178.06     33.64 o 
   7 -11   2     1815.15     1746.57     57.40 o 
   8 -11   2        5.99       26.10     47.83 o 
   9 -11   2     1607.55     1655.15    130.95 o 
  10 -11   2        3.64       31.68     53.92 o 
  -4 -10   2     1251.62     1315.16     53.25 o 
  -3 -10   2       89.84       80.20     24.63 o 
  -2 -10   2     1913.75     2059.24     64.52 o 
  -1 -10   2       42.63       22.57      9.95 o 
   0 -10   2     5685.56     5773.09     96.56 o 
   1 -10   2      333.25      320.23     19.35 o 
   2 -10   2     4840.34     5003.39     88.32 o 
   3 -10   2     1130.95     1157.78     30.82 o 
   4 -10   2     3002.74     3089.43     56.06 o 
   5 -10   2     3514.11     3631.45     63.42 o 
   6 -10   2      487.61      467.19     41.35 o 
   7 -10   2     2686.42     2712.45     95.97 o 
   8 -10   2       18.76        4.14     43.34 o 
   9 -10   2     1785.33     1805.08    132.28 o 
  10 -10   2       62.91       92.84     56.68 o 
  -6  -9   2      914.04      868.93     44.73 o 
  -5  -9   2      446.88      424.51     31.99 o 
  -4  -9   2      381.10      375.37     40.33 o 
  -3  -9   2      113.96      106.05     17.80 o 
  -2  -9   2     1468.02     1468.61     40.64 o 
  -1  -9   2      741.73      733.81     26.76 o 
   0  -9   2     2768.04     2930.43     57.33 o 
   1  -9   2      884.54      894.56     29.51 o 
   2  -9   2     1549.45     1593.13     34.31 o 
   3  -9   2      818.76      861.22     25.86 o 
   4  -9   2     5779.31     6008.04     87.39 o 
   5  -9   2     3248.48     3384.30     62.07 o 
   6  -9   2     4931.67     4984.65     99.29 o 
   7  -9   2     4037.77     4013.58    108.96 o 
   8  -9   2      525.46      493.53     54.24 o 
   9  -9   2     2462.31     2433.46    143.95 o 
  10  -9   2        2.20        2.12     11.71 o 
  11  -9   2     1855.98     1918.79    139.35 o 
  -7  -8   2      399.50      367.47     31.77 o 
  -6  -8   2     2225.32     2098.12     67.17 o 
  -5  -8   2      636.15      622.40     34.23 o 
  -4  -8   2     3088.50     2973.42     77.71 o 
  -3  -8   2      356.41      349.83     20.17 o 
  -2  -8   2     4108.65     4226.87     74.68 o 
  -1  -8   2      199.54      227.35     17.73 o 
   0  -8   2     1440.78     1489.03     32.72 o 
   1  -8   2      466.81      466.21     17.27 o 
   2  -8   2     2270.32     2297.35     34.32 o 
   3  -8   2     3395.41     3447.71     45.93 o 
   4  -8   2     2310.38     2337.55     35.94 o 
   5  -8   2     2465.22     2431.87    122.89 o 
   6  -8   2     1994.59     2072.43     55.12 o 
   7  -8   2     2046.73     2067.66     58.36 o 
   8  -8   2      621.52      597.93     26.79 o 
   9  -8   2     1153.92     1204.23     39.71 o 
  10  -8   2        6.51        1.05     12.40 o 
  11  -8   2     1359.23     1365.99     56.85 o 
  12  -8   2       35.70       52.45     19.94 o 
  -7  -7   2      695.06      691.36     37.10 o 
  -6  -7   2      957.25      917.06     42.02 o 
  -5  -7   2      338.31      331.33     25.01 o 
  -4  -7   2     3156.53     3119.71     76.40 o 
  -3  -7   2      247.05      244.78     16.17 o 
  -2  -7   2     6345.55     6555.50    100.85 o 
  -1  -7   2       10.63       22.81      8.22 o 
   0  -7   2     1024.60     1099.27     22.13 o 
   1  -7   2      831.75      823.97     26.42 o 
   2  -7   2     1813.87     1989.71     29.81 o 
   3  -7   2     5544.40     5568.78     63.42 o 
   4  -7   2      464.10      417.02     22.48 o 
   5  -7   2     6894.61     6715.29     93.83 o 
   6  -7   2     1196.07     1318.56     26.67 o 
   7  -7   2    11446.13    11107.94    164.66 o 
   8  -7   2     1708.22     1631.78     43.42 o 
   9  -7   2     2547.51     2651.18     61.10 o 
  10  -7   2      290.65      256.01     36.56 o 
  11  -7   2     1643.76     1670.28     62.51 o 
  12  -7   2       21.80       40.81     20.24 o 
  -8  -6   2      134.84      149.55     21.16 o 
  -7  -6   2      745.21      743.04     36.12 o 
  -6  -6   2      565.65      551.20     29.61 o 
  -5  -6   2     1302.84     1345.06     44.55 o 
  -4  -6   2     6431.48     6538.20    102.80 o 
  -3  -6   2      588.47      578.73     16.17 o 
  -2  -6   2    14019.07    14533.40    154.36 o 
  -1  -6   2      438.29      456.20     17.82 o 
   0  -6   2    13333.22    13164.45    124.46 o 
   1  -6   2      242.21      233.03      9.95 o 
   2  -6   2    15333.51    15493.59    172.60 o 
   3  -6   2      183.17      190.34     10.62 o 
   4  -6   2     2844.37     2747.01     36.53 o 
   5  -6   2     2173.36     2203.58     37.89 o 
   6  -6   2      634.63      626.81     16.76 o 
   7  -6   2     8784.25     8590.81    132.10 o 
   8  -6   2      163.88      168.81     15.25 o 
   9  -6   2     3756.49     3727.61    100.16 o 
  10  -6   2       97.86      105.98     15.24 o 
  11  -6   2     2098.09     2054.78     70.03 o 
  12  -6   2       38.23       29.23     17.06 o 
  -9  -5   2      794.98      821.16     39.95 o 
  -8  -5   2      425.51      417.91     39.55 o 
  -7  -5   2      987.30     1071.40     47.05 o 
  -6  -5   2     1028.84     1076.76     38.95 o 
  -5  -5   2      308.05      285.45     14.35 o 
  -4  -5   2     1667.46     1683.93     29.48 o 
  -3  -5   2      106.72      113.16      9.86 o 
  -2  -5   2     2389.35     2597.89     29.64 o 
  -1  -5   2      326.57      336.14     10.60 o 
   0  -5   2     8564.37     9047.39    108.03 o 
   1  -5   2      221.99      270.13     14.56 o 
   2  -5   2    20628.22    20915.30    240.86 o 
   3  -5   2     2664.85     2785.37     37.52 o 
   4  -5   2     9394.32     9964.95    108.47 o 
   5  -5   2     2876.32     3005.73     40.68 o 
   6  -5   2     1867.84     1884.02     30.14 o 
   7  -5   2     3279.83     3310.25     63.55 o 
   8  -5   2      290.79      282.39     21.53 o 
   9  -5   2     1191.91     1248.09     61.98 o 
  10  -5   2      175.55      208.28     19.00 o 
  11  -5   2     2254.74     2333.73     75.02 o 
  12  -5   2        6.33       24.58     16.26 o 
  -9  -4   2     1229.27     1215.08     46.11 o 
  -8  -4   2      451.80      484.22     27.41 o 
  -7  -4   2     2800.84     2796.02    122.62 o 
  -6  -4   2     1307.83     1244.15     34.58 o 
  -5  -4   2      715.79      774.48     22.66 o 
  -4  -4   2     3236.67     3378.66     40.37 o 
  -3  -4   2       12.94       25.93      4.03 o 
  -2  -4   2     7673.52     8062.03     72.96 o 
  -1  -4   2     7287.78     7530.51     80.64 o 
   0  -4   2    12415.56    12552.07    206.96 o 
   1  -4   2     2639.38     2644.29     45.59 o 
   2  -4   2    15174.60    15242.91    242.19 o 
   3  -4   2      557.16      651.05     13.64 o 
   4  -4   2    10871.52    10665.95    127.67 o 
   5  -4   2     2448.10     2469.05     39.69 o 
   6  -4   2     6975.01     7005.90     92.20 o 
   7  -4   2     1221.72     1260.76     29.14 o 
   8  -4   2     1527.45     1526.12     40.16 o 
   9  -4   2     1851.53     1952.04     59.35 o 
  10  -4   2       58.13       48.44     12.49 o 
  11  -4   2     1110.13     1094.73     49.61 o 
  12  -4   2        3.09       -0.74     20.03 o 
 -10  -3   2      127.30       98.31     17.39 o 
  -9  -3   2     1899.76     1917.68     56.81 o 
  -8  -3   2     1467.43     1514.41     41.71 o 
  -7  -3   2     5182.45     5056.65    119.98 o 
  -6  -3   2     3621.22     3781.12     56.43 o 
  -5  -3   2     7801.28     7915.08     87.46 o 
  -4  -3   2     6954.25     7122.39     72.90 o 
  -3  -3   2     9635.83     9610.62     94.03 o 
  -2  -3   2    12434.79    13087.21    135.95 o 
  -1  -3   2     1527.87     1432.88     31.50 o 
   0  -3   2      525.21      570.78     40.95 o 
   1  -3   2      470.29      418.87     11.78 o 
   2  -3   2     5700.25     5819.25     62.82 o 
   3  -3   2     2817.49     2664.64     40.51 o 
   4  -3   2    11298.98    11358.00    132.78 o 
   5  -3   2     2430.09     2328.37     38.07 o 
   6  -3   2     2275.52     2346.16     40.05 o 
   7  -3   2     2979.83     2898.59     48.99 o 
   8  -3   2      721.89      694.80     26.34 o 
   9  -3   2     2928.49     3141.76     66.77 o 
  10  -3   2      542.06      589.79     33.85 o 
  11  -3   2     1344.04     1426.87     50.26 o 
  12  -3   2        2.51       29.74     27.94 o 
 -10  -2   2       21.28       12.81     10.94 o 
  -9  -2   2     2019.32     2143.98     52.19 o 
  -8  -2   2      136.62      136.25     11.07 o 
  -7  -2   2     1559.73     1645.70     34.72 o 
  -6  -2   2     1580.42     1559.95     31.75 o 
  -5  -2   2     4063.24     4224.48     48.04 o 
  -4  -2   2     5244.91     5360.10     56.06 o 
  -3  -2   2     4636.82     4765.46     49.09 o 
  -2  -2   2     5396.78     5739.54     70.24 o 
  -1  -2   2     5653.56     5700.23     91.78 o 
   0  -2   2    24021.96    23832.14    519.39 o 
   1  -2   2    10619.53    11118.98    143.20 o 
   2  -2   2    24155.52    25137.90    268.97 o 
   3  -2   2     3868.19     3755.58     48.73 o 
   4  -2   2     9748.02     9407.17     98.32 o 
   5  -2   2     3628.22     3610.66     45.51 o 
   6  -2   2     4110.33     4157.26     47.34 o 
   7  -2   2     3719.62     3836.20     61.31 o 
   8  -2   2     1535.37     1648.08     34.82 o 
   9  -2   2     2955.17     3147.19     69.60 o 
  10  -2   2     1466.28     1423.73     70.64 o 
  11  -2   2     1190.16     1269.87     44.42 o 
 -11  -1   2      717.11      748.93     79.33 o 
 -10  -1   2       91.90       93.57     22.79 o 
  -9  -1   2     1697.28     1874.19     38.76 o 
  -8  -1   2      258.82      286.27     14.10 o 
  -7  -1   2      530.09      565.25     25.36 o 
  -6  -1   2     4570.08     4646.81     82.72 o 
  -5  -1   2     3513.30     3721.97     61.94 o 
  -4  -1   2    12581.00    11956.95    114.97 o 
  -3  -1   2     9787.77    10039.48     94.89 o 
  -2  -1   2    13652.32    13501.29    215.32 o 
  -1  -1   2      486.97      554.63     13.19 o 
   0  -1   2    12476.94    12469.87    294.96 o 
   1  -1   2     2357.71     2681.52     63.93 o 
   2  -1   2     4243.53     4555.93    162.68 o 
   3  -1   2     3459.93     3291.91     43.43 o 
   4  -1   2     5795.32     5862.02     64.98 o 
   5  -1   2       48.99       28.23      4.38 o 
   6  -1   2     1233.20     1230.46     20.40 o 
   7  -1   2     3643.84     3660.40     50.83 o 
   8  -1   2      201.91      209.44     15.38 o 
   9  -1   2     1482.01     1528.36     36.19 o 
  10  -1   2      960.89      971.27     30.03 o 
  11  -1   2     1797.65     1784.66     61.14 o 
 -11   0   2     2274.36     2523.90     77.26 o 
 -10   0   2        5.36        3.97     10.48 o 
  -9   0   2     3276.79     3509.38     69.07 o 
  -8   0   2        3.75       16.73      7.17 o 
  -7   0   2     4203.11     4281.49     61.66 o 
  -6   0   2     3072.93     3160.61     62.94 o 
  -5   0   2      982.87      893.48     15.59 o 
  -4   0   2     5331.98     5195.77     64.26 o 
  -3   0   2      201.04      217.48      6.78 o 
  -2   0   2     3519.11     3533.02     60.04 o 
  -1   0   2      549.72      638.34     19.00 o 
   0   0   2    22590.45    23735.68    576.71 o 
   1   0   2      828.80      955.83     27.25 o 
   2   0   2    36142.68    35514.22    432.39 o 
   3   0   2     1148.84     1055.51     22.67 o 
   4   0   2    11361.29    11486.08    105.96 o 
   5   0   2     1719.44     1806.68     25.10 o 
   6   0   2     2580.29     2529.20     33.67 o 
   7   0   2     2034.43     2045.69     33.74 o 
   8   0   2      716.78      765.64     25.35 o 
   9   0   2     1224.13     1247.66     32.73 o 
  10   0   2      213.02      178.00     18.72 o 
  11   0   2     1416.73     1554.22     58.27 o 
 -11   1   2     1802.97     1841.74     67.69 o 
 -10   1   2        0.22        5.04     10.04 o 
  -9   1   2     2758.84     2886.07     59.91 o 
  -8   1   2      406.97      431.92     19.21 o 
  -7   1   2     5667.31     5718.10     91.25 o 
  -6   1   2     1533.14     1433.69     32.00 o 
  -5   1   2     3540.85     3344.40     47.66 o 
  -4   1   2      689.00      586.99     11.97 o 
  -3   1   2     5013.65     4912.38     60.06 o 
  -2   1   2    33655.13    33010.59    504.86 o 
  -1   1   2     3835.98     4005.37     59.59 o 
   0   1   2    22204.12    23092.64    503.75 o 
   1   1   2     3578.53     3687.25     50.67 o 
   2   1   2    29880.29    29881.27    366.57 o 
   3   1   2       30.10       46.61      4.33 o 
   4   1   2    13964.94    14172.57    120.09 o 
   5   1   2      230.46      215.18      8.57 o 
   6   1   2     3001.89     2965.85     38.69 o 
   7   1   2     1007.38     1007.37     22.76 o 
   8   1   2     1803.96     1867.20     43.85 o 
   9   1   2     1535.99     1643.57     54.07 o 
  10   1   2      239.89      191.80     23.12 o 
 -12   2   2       67.03       52.89     17.98 o 
 -11   2   2     1452.88     1527.31     57.22 o 
 -10   2   2        2.54       12.09     10.96 o 
  -9   2   2     3437.94     3642.03     71.68 o 
  -8   2   2     1028.08     1001.27     30.74 o 
  -7   2   2     6252.19     6057.94     95.40 o 
  -6   2   2       16.84       31.24      5.40 o 
  -5   2   2     3392.83     3185.07     45.86 o 
  -4   2   2      102.85      108.58      5.82 o 
  -3   2   2     9061.68     9022.32    136.53 o 
  -2   2   2       48.15       76.14      5.02 o 
  -1   2   2     1450.29     1507.51     22.98 o 
   0   2   2     9173.29     9380.33    146.58 o 
   1   2   2      404.03      433.52     11.77 o 
   2   2   2    16406.04    16620.17    209.76 o 
   3   2   2      334.22      343.39      8.74 o 
   4   2   2    16355.97    16397.51    194.16 o 
   5   2   2      186.02      205.29      7.82 o 
   6   2   2     4273.37     4348.32     56.46 o 
   7   2   2      835.10      846.53     26.90 o 
   8   2   2     2455.07     2526.03     67.53 o 
   9   2   2      962.53     1115.95     44.95 o 
  10   2   2      859.17      935.56    102.30 o 
 -12   3   2      249.24      202.72     25.33 o 
 -11   3   2     1257.63     1315.27     56.80 o 
 -10   3   2      317.68      292.53     38.92 o 
  -9   3   2     4884.36     5013.81     87.71 o 
  -8   3   2     2036.52     2065.08     45.06 o 
  -7   3   2     5654.11     5774.69     91.90 o 
  -6   3   2     5250.27     5050.48     79.79 o 
  -5   3   2     2612.86     2442.18     37.88 o 
  -4   3   2     4032.73     3586.84     52.75 o 
  -3   3   2     5368.25     5284.76     54.52 o 
  -2   3   2     8376.42     8391.95     94.93 o 
  -1   3   2     2576.07     2502.03     45.52 o 
   0   3   2      816.25      758.01     18.14 o 
   1   3   2     4893.91     5255.55     65.97 o 
   2   3   2     1876.09     1948.71     28.50 o 
   3   3   2      658.39      679.63     14.06 o 
   4   3   2     2761.63     2914.14     35.40 o 
   5   3   2       19.60       19.70      4.38 o 
   6   3   2      976.76      978.55     25.03 o 
   7   3   2      590.39      567.30     23.65 o 
   8   3   2      780.75      829.41     37.25 o 
   9   3   2      494.48      564.22     34.03 o 
 -12   4   2      191.00      217.28     26.32 o 
 -11   4   2     1818.40     1889.49     64.14 o 
 -10   4   2      227.83      234.66     22.25 o 
  -9   4   2     2495.65     2531.12     60.23 o 
  -8   4   2       54.14       35.72      8.34 o 
  -7   4   2     4166.97     4186.85     62.43 o 
  -6   4   2     3345.06     3364.09     51.20 o 
  -5   4   2     5721.67     5539.82     75.27 o 
  -4   4   2     6350.11     6245.68     72.72 o 
  -3   4   2    13510.44    13798.47    122.71 o 
  -2   4   2     1000.60      992.67     16.82 o 
  -1   4   2    14423.15    14565.88    217.89 o 
   0   4   2     7548.02     7400.35    105.45 o 
   1   4   2       62.09       62.58      5.58 o 
   2   4   2      958.71      902.38     18.46 o 
   3   4   2      267.43      238.74      8.96 o 
   4   4   2     2985.68     3043.40     41.44 o 
   5   4   2      485.71      495.95     20.21 o 
   6   4   2     2868.19     2850.22     57.36 o 
   7   4   2      409.56      398.61     21.61 o 
   8   4   2      716.67      621.20     54.21 o 
   9   4   2     1018.81     1077.07     75.08 o 
 -12   5   2      397.95      319.25     34.66 o 
 -11   5   2     1685.58     1717.19     93.19 o 
 -10   5   2      873.66      773.22     37.63 o 
  -9   5   2     3241.19     3119.57     54.70 o 
  -8   5   2      944.69      925.37     24.67 o 
  -7   5   2     1439.39     1382.37     29.73 o 
  -6   5   2      272.20      309.96     16.44 o 
  -5   5   2      786.16      714.15     22.09 o 
  -4   5   2     3341.67     3414.50     40.89 o 
  -3   5   2     3287.18     3420.31     40.13 o 
  -2   5   2     4144.52     4043.75     50.81 o 
  -1   5   2     1981.89     1914.15     42.96 o 
   0   5   2    20693.73    20539.16    205.44 o 
   1   5   2      353.80      301.20     18.12 o 
   2   5   2     6913.78     6610.25    108.90 o 
   3   5   2      143.69      152.75      9.39 o 
   4   5   2     8709.43     8525.41    109.69 o 
   5   5   2     1327.52     1408.96     36.88 o 
   6   5   2     3639.02     3707.65     70.81 o 
   7   5   2       61.22       41.46     15.57 o 
   8   5   2      730.97      646.09     57.66 o 
 -12   6   2      149.30      134.78     28.02 o 
 -11   6   2     1639.80     1542.94    107.84 o 
 -10   6   2       31.98       30.28     12.40 o 
  -9   6   2     5750.09     5886.75    130.09 o 
  -8   6   2      149.30      137.97     14.46 o 
  -7   6   2     4996.10     4915.40     86.97 o 
  -6   6   2       52.59       65.67     10.07 o 
  -5   6   2     1471.38     1409.34     31.00 o 
  -4   6   2      377.21      387.06     12.60 o 
  -3   6   2     5187.05     5071.60     53.18 o 
  -2   6   2     3018.56     2954.26     44.27 o 
  -1   6   2     6265.07     6347.08     84.68 o 
   0   6   2     7251.61     7575.84    102.52 o 
   1   6   2      200.58      198.15     16.12 o 
   2   6   2      666.85      682.17     26.29 o 
   3   6   2       18.84       14.95      9.09 o 
   4   6   2     1645.21     1558.06     38.97 o 
   5   6   2      105.70      118.36     31.62 o 
   6   6   2     2076.82     2052.49     65.67 o 
   7   6   2      124.40      103.11     40.67 o 
 -12   7   2      308.12      389.24     69.10 o 
 -11   7   2     1320.72     1451.19    106.12 o 
 -10   7   2      216.86      227.99     48.23 o 
  -9   7   2     5504.88     5598.02    132.68 o 
  -8   7   2      125.63      160.52     16.10 o 
  -7   7   2     4344.64     4352.30     81.29 o 
  -6   7   2      892.34      859.57     20.76 o 
  -5   7   2     2424.63     2473.68     38.84 o 
  -4   7   2     1659.30     1749.47     32.88 o 
  -3   7   2     1350.18     1306.20     29.78 o 
  -2   7   2     3170.71     3063.67     76.84 o 
  -1   7   2     2321.36     2382.82     48.92 o 
   0   7   2     5487.13     5524.93     76.40 o 
   1   7   2       15.78       15.22      6.81 o 
   2   7   2     3145.60     3274.63     53.67 o 
   3   7   2       17.26       25.45     11.61 o 
   4   7   2     3666.76     3636.74     89.17 o 
   5   7   2       68.85       24.84     14.92 o 
   6   7   2     2198.43     2193.19    123.42 o 
   7   7   2       83.42       91.44     29.32 o 
 -11   8   2      861.90      844.99     89.22 o 
 -10   8   2      281.32      251.04     53.00 o 
  -9   8   2     3109.26     3145.77     86.90 o 
  -8   8   2      120.71      139.49     16.82 o 
  -7   8   2     5502.30     5613.83    130.51 o 
  -6   8   2      627.94      609.11     18.85 o 
  -5   8   2     8237.09     8354.08    113.65 o 
  -4   8   2     3833.85     3769.78     62.35 o 
  -3   8   2     3413.41     3516.75     66.18 o 
  -2   8   2     1510.07     1425.44     37.18 o 
  -1   8   2     6538.93     6686.78    107.24 o 
   0   8   2     4063.07     4148.56     73.08 o 
   1   8   2     1326.17     1332.45     36.98 o 
   2   8   2     3004.48     2980.42     75.38 o 
   3   8   2        1.78       15.23     11.87 o 
   4   8   2     1291.82     1341.15     76.08 o 
   5   8   2        6.67       11.47     14.29 o 
   6   8   2     1557.10     1485.56     60.28 o 
 -11   9   2     1214.38     1340.24    109.34 o 
 -10   9   2      317.29      357.22     62.32 o 
  -9   9   2     1161.40     1034.30     88.59 o 
  -8   9   2      506.59      458.19     20.03 o 
  -7   9   2     1483.48     1431.09     31.30 o 
  -6   9   2      588.48      580.83     22.16 o 
  -5   9   2     3928.28     4127.25     69.34 o 
  -4   9   2      154.35      145.62     14.33 o 
  -3   9   2     3774.11     3838.38     73.02 o 
  -2   9   2     2257.15     2335.38     52.62 o 
  -1   9   2     3424.44     3641.16     59.34 o 
   0   9   2     3249.52     3284.33     79.09 o 
   1   9   2      482.49      609.96     77.69 o 
   2   9   2     2228.98     2213.18     65.18 o 
   3   9   2       85.93      137.70     20.73 o 
   4   9   2     1602.11     1527.29     57.60 o 
   5   9   2        0.06       -1.76     20.18 o 
 -11  10   2     1104.19     1332.54    115.66 o 
 -10  10   2      143.82      147.08     25.50 o 
  -9  10   2     1096.34     1051.34     41.15 o 
  -8  10   2        4.85       14.31     17.45 o 
  -7  10   2     2850.37     2765.51     62.93 o 
  -6  10   2      110.05      126.66     14.64 o 
  -5  10   2     1617.82     1604.28     82.37 o 
  -4  10   2      202.44      199.01     21.89 o 
  -3  10   2      832.46      842.12     34.39 o 
  -2  10   2     1489.83     1563.75     51.09 o 
  -1  10   2     2019.38     1956.38     71.40 o 
   0  10   2     1322.24     1291.30     47.33 o 
   1  10   2     1217.96     1212.91     46.90 o 
   2  10   2      820.60      732.54     38.50 o 
   3  10   2      448.47      447.21     76.43 o 
   4  10   2      907.45      921.01     47.23 o 
 -10  11   2      336.99      314.71     25.42 o 
  -9  11   2     1451.04     1444.69     50.87 o 
  -8  11   2       34.34       31.28     12.88 o 
  -7  11   2     2871.62     2807.07     74.08 o 
  -6  11   2       29.87       16.22     13.03 o 
  -5  11   2     1858.34     1861.67     57.82 o 
  -4  11   2       12.12       -7.41     16.01 o 
  -3  11   2     1349.77     1207.41     45.72 o 
  -2  11   2      799.36      778.82     51.36 o 
  -1  11   2     1044.41     1026.73     42.55 o 
   0  11   2     1214.52     1211.43     47.64 o 
   1  11   2      566.53      519.64     34.06 o 
   2  11   2     1283.42     1234.54     52.07 o 
  -9  12   2      733.27      614.01     37.02 o 
  -8  12   2      120.26      112.25     31.19 o 
  -7  12   2     1766.26     1706.51     57.06 o 
  -6  12   2       45.34       35.40     37.65 o 
  -5  12   2     2431.11     2326.87     68.09 o 
  -4  12   2      326.24      244.02     24.20 o 
  -3  12   2     1869.19     1922.29     79.56 o 
  -2  12   2      391.81      358.90     28.37 o 
  -1  12   2     1346.03     1226.93     49.14 o 
   0  12   2      615.18      587.87     66.74 o 
  -7  13   2     1440.13     1339.57     51.30 o 
  -6  13   2      102.11       84.99     19.30 o 
  -5  13   2     2144.33     2251.98     68.26 o 
  -4  13   2       65.79       43.66     24.32 o 
  -3  13   2     1142.57     1095.11     46.99 o 
  -2  13   2       65.49       53.67     17.74 o 
   3 -14   3      180.86      167.61     26.10 o 
   4 -14   3      497.34      548.62     39.57 o 
   5 -14   3      638.73      694.04     47.20 o 
   6 -14   3      175.26      107.50     24.49 o 
   0 -13   3     1322.69     1393.14     56.58 o 
   1 -13   3      544.15      569.79     36.88 o 
   2 -13   3      858.54      897.03     60.96 o 
   3 -13   3     1733.28     1838.59    161.68 o 
   4 -13   3      538.00      542.94     27.49 o 
   5 -13   3     1100.14     1099.56     37.73 o 
   6 -13   3      384.48      423.45     30.20 o 
   7 -13   3      503.47      493.99     33.27 o 
   8 -13   3      103.45       34.31     17.40 o 
  -2 -12   3     1520.77     1603.00     80.02 o 
  -1 -12   3       10.16       15.88     29.63 o 
   0 -12   3     1915.28     1942.02    102.07 o 
   1 -12   3      127.24      120.87     21.16 o 
   2 -12   3     1565.17     1632.94     85.63 o 
   3 -12   3     1456.48     1426.42     40.84 o 
   4 -12   3      515.99      508.94     28.14 o 
   5 -12   3      798.33      822.64     32.88 o 
   6 -12   3      273.19      287.06     22.10 o 
   7 -12   3      362.12      343.20     49.66 o 
   8 -12   3       17.40        9.65     11.98 o 
   9 -12   3     2025.21     1828.59    136.07 o 
  10 -12   3      141.17      121.64     65.71 o 
  -3 -11   3        2.18        2.96     12.74 o 
  -2 -11   3      968.64     1008.69     66.60 o 
  -1 -11   3        2.02       -2.66     13.51 o 
   0 -11   3     1962.52     2030.57     63.20 o 
   1 -11   3      509.73      528.75     32.35 o 
   2 -11   3     1896.08     1976.12     47.01 o 
   3 -11   3     2365.93     2494.87     54.46 o 
   4 -11   3     1729.80     1863.56     54.99 o 
   5 -11   3     2452.80     2633.92     78.16 o 
   6 -11   3      803.61      792.14     31.74 o 
   7 -11   3     1516.69     1631.00     69.74 o 
   8 -11   3      419.87      396.91     42.12 o 
   9 -11   3     2361.62     2235.51     87.81 o 
  10 -11   3        0.02      -46.39     46.39 o 
  -5 -10   3      183.69      171.98     24.44 o 
  -4 -10   3     1256.52     1180.41     49.39 o 
  -3 -10   3        2.27        9.86     11.92 o 
  -2 -10   3     1365.55     1406.62    110.86 o 
  -1 -10   3       16.32        4.60     28.74 o 
   0 -10   3     3006.97     3204.48    127.68 o 
   1 -10   3       24.93       32.57      9.84 o 
   2 -10   3     2315.01     2442.91     47.01 o 
   3 -10   3      253.69      256.20     15.95 o 
   4 -10   3     3696.97     3797.95     63.47 o 
   5 -10   3     1697.74     1738.74     39.68 o 
   6 -10   3      539.94      550.96     41.50 o 
   7 -10   3      616.15      743.62     48.52 o 
   8 -10   3      367.70      379.89     41.97 o 
   9 -10   3     1761.98     1764.54     86.49 o 
  10 -10   3       12.23       37.15     30.35 o 
  -6  -9   3     1320.51     1273.39     52.82 o 
  -5  -9   3      805.61      781.09     39.46 o 
  -4  -9   3     1898.77     1852.64     76.83 o 
  -3  -9   3      319.39      313.75     25.26 o 
  -2  -9   3     2611.26     2662.41     70.83 o 
  -1  -9   3      225.63      225.50     34.58 o 
   0  -9   3     1422.97     1559.51     40.44 o 
   1  -9   3     1208.16     1207.70     28.60 o 
   2  -9   3      180.34      189.77     11.81 o 
   3  -9   3     1566.93     1609.92     31.58 o 
   4  -9   3      612.13      709.94     23.75 o 
   5  -9   3     5383.26     5566.20    102.66 o 
   6  -9   3      854.97      863.86     62.09 o 
   7  -9   3     2189.92     2066.71     74.06 o 
   8  -9   3      842.92      786.52     53.57 o 
   9  -9   3     2060.73     2013.35     77.43 o 
  10  -9   3       20.33        9.69     11.55 o 
  -7  -8   3      560.31      587.10     35.59 o 
  -6  -8   3      836.10      872.72     69.39 o 
  -5  -8   3      235.09      225.09     52.89 o 
  -4  -8   3     4082.04     4112.28     94.97 o 
  -3  -8   3        2.45       13.07      9.54 o 
  -2  -8   3    11846.77    11869.43    209.13 o 
  -1  -8   3        1.14        6.64      5.98 o 
   0  -8   3    12130.24    12118.46    147.21 o 
   1  -8   3        8.73       14.96     12.29 o 
   2  -8   3     7752.04     7674.72     90.08 o 
   3  -8   3      794.51      775.20     20.33 o 
   4  -8   3     2189.04     2169.57     44.29 o 
   5  -8   3     2202.85     2266.84     47.15 o 
   6  -8   3      849.53      954.41     65.14 o 
   7  -8   3     1403.21     1532.89     41.44 o 
   8  -8   3     1128.57     1194.73     54.26 o 
   9  -8   3     1774.53     1832.41     50.00 o 
  10  -8   3       14.49       13.62     11.61 o 
  11  -8   3     1426.88     1396.62     47.65 o 
  12  -8   3      136.40      141.84     48.75 o 
  -7  -7   3     1133.56     1153.50     46.48 o 
  -6  -7   3      145.66      166.00     19.52 o 
  -5  -7   3     1326.29     1355.19     65.07 o 
  -4  -7   3     1436.64     1425.48     45.98 o 
  -3  -7   3      711.01      744.76     30.97 o 
  -2  -7   3     5291.09     5459.09     93.38 o 
  -1  -7   3      788.67      794.34     23.60 o 
   0  -7   3     4214.97     4343.96     67.69 o 
   1  -7   3       54.49       72.51      7.00 o 
   2  -7   3     8850.31     8946.95     91.79 o 
   3  -7   3     1034.67      982.89     23.05 o 
   4  -7   3     6135.18     6251.70     79.02 o 
   5  -7   3     3181.57     3234.21     47.39 o 
   6  -7   3     2396.42     2274.29     75.76 o 
   7  -7   3     6009.10     5896.28     99.89 o 
   8  -7   3     1132.04     1172.23     36.91 o 
   9  -7   3     2685.55     2688.89     70.94 o 
  10  -7   3      204.72      204.17     19.49 o 
  11  -7   3     2070.69     2067.79     58.28 o 
  12  -7   3       17.77       49.07     18.59 o 
  -8  -6   3      389.94      435.93     29.87 o 
  -7  -6   3     1162.56     1233.43     45.58 o 
  -6  -6   3      174.26      189.39     27.79 o 
  -5  -6   3     1192.64     1233.02     63.24 o 
  -4  -6   3     2195.07     2160.88     40.39 o 
  -3  -6   3       14.46       19.59      5.79 o 
  -2  -6   3     6434.91     6660.65    175.28 o 
  -1  -6   3     1122.77     1206.22     24.69 o 
   0  -6   3     5498.11     5772.12     67.12 o 
   1  -6   3     1035.83     1114.18     21.22 o 
   2  -6   3     9111.55     9282.03    103.64 o 
   3  -6   3      124.79      129.17      8.46 o 
   4  -6   3     6509.36     6376.80     69.15 o 
   5  -6   3     2226.30     2298.25     43.08 o 
   6  -6   3     4089.03     3984.22     60.98 o 
   7  -6   3     3058.77     3131.56     53.55 o 
   8  -6   3      991.47      992.67     32.54 o 
   9  -6   3      825.61      859.41     32.67 o 
  10  -6   3      695.09      740.00     46.40 o 
  11  -6   3     1589.77     1590.19     50.08 o 
  12  -6   3        0.02        9.08     12.61 o 
  -9  -5   3     1228.23     1337.37     50.03 o 
  -8  -5   3      865.01      852.00     37.24 o 
  -7  -5   3     2928.06     2916.87    131.82 o 
  -6  -5   3     3264.41     3310.61     56.64 o 
  -5  -5   3     3029.48     3034.06     51.18 o 
  -4  -5   3     3100.27     3187.60     50.89 o 
  -3  -5   3     5391.79     5635.79     67.87 o 
  -2  -5   3     7652.71     7947.10     87.62 o 
  -1  -5   3     1426.23     1446.32     29.25 o 
   0  -5   3    13636.25    13891.11    150.41 o 
   1  -5   3      511.96      519.91     15.04 o 
   2  -5   3     4552.56     5127.25     59.11 o 
   3  -5   3       26.66       18.55      6.48 o 
   4  -5   3     2634.98     2823.19     43.59 o 
   5  -5   3     4792.81     4534.82     64.09 o 
   6  -5   3     2327.39     2391.71     46.63 o 
   7  -5   3     9152.30     8958.95    117.48 o 
   8  -5   3       87.06       88.64     12.17 o 
   9  -5   3     2988.16     2985.93     65.43 o 
  10  -5   3       68.63       74.27     14.61 o 
  11  -5   3     1964.14     2060.32     58.00 o 
  12  -5   3        2.55        8.51     13.20 o 
  -9  -4   3      698.46      779.11     35.88 o 
  -8  -4   3       33.48       41.72     11.93 o 
  -7  -4   3     1770.78     1817.74     45.34 o 
  -6  -4   3     1361.88     1326.84     34.92 o 
  -5  -4   3     2418.29     2344.92     41.39 o 
  -4  -4   3     2437.66     2295.63     61.25 o 
  -3  -4   3      617.82      635.14     12.59 o 
  -2  -4   3     6360.98     6678.55     75.83 o 
  -1  -4   3     2037.58     2218.36     35.20 o 
   0  -4   3    11801.52    11092.46    227.56 o 
   1  -4   3      899.48      945.29     22.55 o 
   2  -4   3     9506.26     9138.85    105.01 o 
   3  -4   3     3521.18     3532.14     46.57 o 
   4  -4   3     8431.62     8296.14    101.90 o 
   5  -4   3     5540.67     5416.74     72.73 o 
   6  -4   3    10736.73    10535.16    130.66 o 
   7  -4   3     2178.57     2198.59     41.14 o 
   8  -4   3     2534.42     2490.06     54.77 o 
   9  -4   3     4133.86     4193.13     81.52 o 
  10  -4   3      500.37      479.07     30.77 o 
  11  -4   3     1978.52     2170.12     91.87 o 
  12  -4   3        0.70       23.76     14.05 o 
 -10  -3   3       67.25       73.57     15.29 o 
  -9  -3   3     1553.68     1623.28     45.27 o 
  -8  -3   3      153.42      155.87     15.01 o 
  -7  -3   3     1627.28     1671.35     41.43 o 
  -6  -3   3      565.06      543.86     15.98 o 
  -5  -3   3     2495.74     2507.94     35.77 o 
  -4  -3   3     1419.87     1326.33     23.19 o 
  -3  -3   3      273.23      300.80      9.21 o 
  -2  -3   3     8804.61     9533.83     92.81 o 
  -1  -3   3      942.73     1029.24     21.32 o 
   0  -3   3    19634.85    19636.93    384.05 o 
   1  -3   3    27579.10    27948.33    393.44 o 
   2  -3   3    15944.71    15980.44    167.06 o 
   3  -3   3      938.91      872.76     17.39 o 
   4  -3   3     7901.02     7871.83     96.22 o 
   5  -3   3     1737.31     1848.77     32.43 o 
   6  -3   3     3237.41     3216.64     68.08 o 
   7  -3   3     2120.60     1993.24     38.46 o 
   8  -3   3      498.07      531.62     23.31 o 
   9  -3   3     3707.74     3633.11     73.93 o 
  10  -3   3      651.42      665.09     30.06 o 
  11  -3   3     2164.14     2271.97     61.20 o 
  12  -3   3       97.58       67.20     23.28 o 
 -10  -2   3       24.65       28.95     15.83 o 
  -9  -2   3     3298.86     3304.05     85.74 o 
  -8  -2   3      224.73      247.41     27.71 o 
  -7  -2   3     3269.16     3330.13     52.24 o 
  -6  -2   3      545.83      581.16     16.64 o 
  -5  -2   3     6953.91     7115.99     80.41 o 
  -4  -2   3     4189.58     4396.45     47.58 o 
  -3  -2   3     3735.49     3856.21     46.33 o 
  -2  -2   3     2534.45     2565.58     30.35 o 
  -1  -2   3    19329.27    20231.46    252.08 o 
   0  -2   3     2371.38     2574.57     35.53 o 
   1  -2   3    18784.34    19360.07    442.85 o 
   2  -2   3    15807.77    16064.47    199.26 o 
   3  -2   3     1805.38     1737.97     33.68 o 
   4  -2   3     8866.79     9039.98    141.90 o 
   5  -2   3     2114.05     2002.98     29.68 o 
   6  -2   3     5409.77     5129.99     62.79 o 
   7  -2   3     2135.99     2097.71     34.64 o 
   8  -2   3     1355.88     1360.32     31.57 o 
   9  -2   3      511.01      510.12     25.26 o 
  10  -2   3      686.51      724.41     54.83 o 
  11  -2   3      867.03      918.03     37.99 o 
 -11  -1   3      918.55     1018.20     89.68 o 
 -10  -1   3       12.18        6.22     13.45 o 
  -9  -1   3     1644.38     1694.00     47.35 o 
  -8  -1   3      432.33      462.60     16.96 o 
  -7  -1   3     4186.49     4101.36     60.05 o 
  -6  -1   3     4072.25     4181.23     58.42 o 
  -5  -1   3     8025.82     7758.64     78.51 o 
  -4  -1   3     7946.50     8243.44     85.74 o 
  -3  -1   3     5200.26     5047.81     46.99 o 
  -2  -1   3    19727.64    19764.70    197.09 o 
  -1  -1   3     4919.16     5099.00    116.87 o 
   0  -1   3    27555.13    27003.73    594.99 o 
   1  -1   3      507.55      526.92     17.25 o 
   2  -1   3    20090.97    19488.58    405.83 o 
   3  -1   3      964.85     1063.54     19.60 o 
   4  -1   3    12086.84    11930.97    138.87 o 
   5  -1   3       69.07       63.16      7.27 o 
   6  -1   3     2644.98     2626.17     41.75 o 
   7  -1   3     4086.62     4143.92     56.02 o 
   8  -1   3     1546.14     1528.38     41.11 o 
   9  -1   3      604.52      641.76     28.03 o 
  10  -1   3      576.94      537.64     42.11 o 
  11  -1   3      944.22     1075.13     47.38 o 
 -11   0   3     1813.13     1829.57    118.71 o 
 -10   0   3       68.32       69.47     12.15 o 
  -9   0   3     1360.26     1481.81     39.92 o 
  -8   0   3        1.70        0.96      5.78 o 
  -7   0   3     4806.24     4865.08     80.96 o 
  -6   0   3     1785.39     1766.54     36.98 o 
  -5   0   3    13876.26    13655.61    159.92 o 
  -4   0   3      633.05      716.38     12.74 o 
  -3   0   3    10013.77     9811.60     93.14 o 
  -2   0   3       48.01       60.94      5.98 o 
  -1   0   3     7620.27     7904.57    176.94 o 
   0   0   3     2106.38     2017.49     48.06 o 
   1   0   3     1830.27     1883.55     34.65 o 
   2   0   3    16185.31    15982.50    536.10 o 
   3   0   3        5.12        9.50      2.86 o 
   4   0   3    15005.82    15338.08    139.01 o 
   5   0   3     3461.77     3614.51     41.88 o 
   6   0   3     3953.68     4020.47     47.59 o 
   7   0   3     4723.27     4742.16     62.55 o 
   8   0   3     3455.04     3554.82     70.58 o 
   9   0   3     2355.35     2309.51     65.37 o 
  10   0   3      715.64      744.09     37.66 o 
  11   0   3     1217.48     1120.41     49.23 o 
 -11   1   3     1410.22     1455.38     92.81 o 
 -10   1   3      124.01      105.01     13.27 o 
  -9   1   3      982.47     1050.06     32.66 o 
  -8   1   3      260.66      275.09     15.87 o 
  -7   1   3     1242.68     1286.95     32.37 o 
  -6   1   3     3815.72     3819.93     64.24 o 
  -5   1   3     5428.67     5658.26     73.26 o 
  -4   1   3     2998.77     3033.35     37.55 o 
  -3   1   3    15491.78    15847.90    180.24 o 
  -2   1   3    22410.31    23280.85    405.11 o 
  -1   1   3     8972.50     8355.28    131.52 o 
   0   1   3    10154.17    10508.03    234.09 o 
   1   1   3    12614.55    12772.70    160.68 o 
   2   1   3     8650.70     8919.67    116.62 o 
   3   1   3     3038.90     3060.63     40.62 o 
   4   1   3     8619.75     8531.89     76.20 o 
   5   1   3       42.01       18.98      3.47 o 
   6   1   3     1681.82     1717.89     29.18 o 
   7   1   3      439.75      455.02     24.92 o 
   8   1   3      888.65      894.20     38.46 o 
   9   1   3      563.65      568.67     47.69 o 
  10   1   3      537.79      523.31     51.59 o 
 -12   2   3      323.67      362.81     52.20 o 
 -11   2   3     1930.23     2030.92     66.83 o 
 -10   2   3      214.71      225.53     17.29 o 
  -9   2   3     5156.59     5377.16     93.02 o 
  -8   2   3      315.10      313.40     16.49 o 
  -7   2   3     9592.78     9858.50    143.92 o 
  -6   2   3      923.61      884.12     23.73 o 
  -5   2   3     2358.73     2334.85     44.81 o 
  -4   2   3     7124.99     7107.09     87.95 o 
  -3   2   3      910.02      921.10     20.75 o 
  -2   2   3    13786.39    13494.54    147.40 o 
  -1   2   3      106.49       97.89      4.15 o 
   0   2   3     6022.88     5682.98     92.09 o 
   1   2   3      378.38      406.29     14.15 o 
   2   2   3    16268.15    17050.77    189.27 o 
   3   2   3      296.33      303.51      8.93 o 
   4   2   3     4115.07     4184.66     46.28 o 
   5   2   3       52.44       65.88      6.45 o 
   6   2   3     2070.39     2180.31     33.87 o 
   7   2   3      442.94      443.44     26.27 o 
   8   2   3      719.41      742.00     67.55 o 
   9   2   3      954.71      956.16     41.90 o 
  10   2   3      635.63      674.93     38.73 o 
 -12   3   3      374.23      421.98     42.28 o 
 -11   3   3     1279.99     1330.90     52.56 o 
 -10   3   3      694.93      698.54     29.25 o 
  -9   3   3     2505.05     2482.75     69.51 o 
  -8   3   3      137.01      149.76     21.00 o 
  -7   3   3     4858.23     4811.63     80.11 o 
  -6   3   3      841.20      863.11     23.89 o 
  -5   3   3     5591.07     5530.15     89.16 o 
  -4   3   3     7183.58     7001.15     80.73 o 
  -3   3   3     9465.37     9609.27     84.90 o 
  -2   3   3     3198.30     3059.61     35.94 o 
  -1   3   3      906.67      903.79     16.93 o 
   0   3   3     4441.92     3937.04     60.12 o 
   1   3   3       58.56       85.49      7.58 o 
   2   3   3    20030.65    19540.23    217.79 o 
   3   3   3       79.24       83.28      6.44 o 
   4   3   3    12968.99    12998.31    122.07 o 
   5   3   3       27.67       19.86      5.22 o 
   6   3   3     8907.86     9130.40    147.80 o 
   7   3   3      186.48      165.63     22.16 o 
   8   3   3     1032.42     1057.28     42.82 o 
   9   3   3      322.90      370.89     92.64 o 
 -12   4   3       57.03       46.48     15.20 o 
 -11   4   3     1732.51     1762.76     61.98 o 
 -10   4   3       42.15       50.80     10.93 o 
  -9   4   3     2155.93     2250.84     50.71 o 
  -8   4   3      103.74       95.03     11.88 o 
  -7   4   3     4420.85     4409.72     65.68 o 
  -6   4   3       17.86       35.29      7.68 o 
  -5   4   3    12089.79    11840.41    170.28 o 
  -4   4   3     1055.59     1132.18     16.40 o 
  -3   4   3    26570.12    26592.19    253.10 o 
  -2   4   3     1068.87     1095.66     18.11 o 
  -1   4   3    13634.48    13684.18    181.38 o 
   0   4   3     6904.19     6968.51     86.63 o 
   1   4   3     5228.16     5127.73     68.00 o 
   2   4   3    10407.71    10394.14    135.04 o 
   3   4   3        3.35        4.61      4.11 o 
   4   4   3     3154.56     3205.52     44.03 o 
   5   4   3     1656.50     1716.57     38.07 o 
   6   4   3     2438.39     2509.99     53.81 o 
   7   4   3      421.31      407.33     22.56 o 
   8   4   3     1567.33     1586.57     54.85 o 
   9   4   3      299.50      299.68     45.13 o 
 -12   5   3      510.20      525.31     74.10 o 
 -11   5   3     1290.38     1249.89     50.92 o 
 -10   5   3      161.84      151.12     15.04 o 
  -9   5   3     3303.35     3308.52     69.96 o 
  -8   5   3       63.46       50.31     13.18 o 
  -7   5   3     1563.96     1578.38     40.27 o 
  -6   5   3     3832.96     3741.09     68.98 o 
  -5   5   3      565.69      500.59     17.27 o 
  -4   5   3      699.13      685.80     15.48 o 
  -3   5   3     5087.15     5147.79     55.83 o 
  -2   5   3     1797.11     1789.09     27.02 o 
  -1   5   3      534.23      476.91     27.75 o 
   0   5   3     2355.07     2365.51     38.88 o 
   1   5   3      985.63      953.72     35.23 o 
   2   5   3     1370.94     1377.87     28.70 o 
   3   5   3     1083.53     1054.20     27.61 o 
   4   5   3     3738.31     3769.07     51.31 o 
   5   5   3        4.88       -7.27      7.27 o 
   6   5   3     2306.66     2421.56     54.60 o 
   7   5   3       36.48       27.62     14.23 o 
   8   5   3     1521.12     1530.23     85.65 o 
 -12   6   3      425.35      460.58     71.51 o 
 -11   6   3     1516.11     1434.29    103.88 o 
 -10   6   3      446.94      459.09     61.74 o 
  -9   6   3     4074.55     3998.44     80.31 o 
  -8   6   3       15.00       28.71     11.05 o 
  -7   6   3     3412.08     3374.86     67.26 o 
  -6   6   3     2422.24     2436.78     52.65 o 
  -5   6   3     3608.22     3408.63     46.86 o 
  -4   6   3     1597.34     1541.10     27.30 o 
  -3   6   3     8322.17     8354.14    118.79 o 
  -2   6   3     4001.10     4025.14     59.80 o 
  -1   6   3     6133.72     5987.99     94.13 o 
   0   6   3     2676.46     2653.90     43.93 o 
   1   6   3     3345.02     3385.68     52.90 o 
   2   6   3     1183.33     1288.62     29.07 o 
   3   6   3       97.28       90.78      9.76 o 
   4   6   3     2510.02     2450.69     52.76 o 
   5   6   3      158.67      169.44     21.26 o 
   6   6   3      986.76      952.61     62.60 o 
   7   6   3      190.99      157.49     23.31 o 
 -12   7   3      503.73      590.21     79.73 o 
 -11   7   3     1062.65     1106.62     93.53 o 
 -10   7   3     1210.81     1091.50     86.86 o 
  -9   7   3     5283.15     5094.82     96.58 o 
  -8   7   3      994.37     1099.44     36.25 o 
  -7   7   3     2722.19     2664.80     46.41 o 
  -6   7   3      314.87      295.88     12.81 o 
  -5   7   3      862.80      880.66     30.54 o 
  -4   7   3       19.11       14.86      5.54 o 
  -3   7   3     1715.36     1773.88     39.33 o 
  -2   7   3     1624.53     1563.29     54.29 o 
  -1   7   3     2480.75     2473.73     51.00 o 
   0   7   3     5039.53     4916.58     74.51 o 
   1   7   3      716.94      734.73     22.07 o 
   2   7   3     4126.37     4287.32     66.00 o 
   3   7   3      427.50      464.45     32.99 o 
   4   7   3     3513.12     3619.10     89.82 o 
   5   7   3       92.60       74.59     17.31 o 
   6   7   3     1309.68     1347.88     66.91 o 
 -11   8   3      754.97      788.77     84.91 o 
 -10   8   3      391.92      412.41     60.94 o 
  -9   8   3     2733.84     2776.18     65.58 o 
  -8   8   3      145.13      142.04     18.90 o 
  -7   8   3     3113.14     2994.25     51.67 o 
  -6   8   3        9.70        7.99      6.21 o 
  -5   8   3     3079.09     3071.86     47.79 o 
  -4   8   3     1479.86     1454.51     36.82 o 
  -3   8   3     3139.41     3004.53    107.34 o 
  -2   8   3      853.64      812.95     27.81 o 
  -1   8   3     4107.76     4001.16     73.71 o 
   0   8   3      966.33      996.16     26.49 o 
   1   8   3       43.59       51.70      9.15 o 
   2   8   3      976.98      920.75     67.72 o 
   3   8   3      487.87      463.30     30.36 o 
   4   8   3     1549.44     1486.85     66.71 o 
   5   8   3      358.76      368.15     31.25 o 
 -11   9   3     1613.60     1764.49    123.88 o 
 -10   9   3      384.79      396.06     25.05 o 
  -9   9   3     3337.00     3351.74     59.64 o 
  -8   9   3       28.76       38.11      8.98 o 
  -7   9   3     3933.61     3883.59     58.95 o 
  -6   9   3      173.22      161.94     12.45 o 
  -5   9   3     1520.23     1517.13     39.63 o 
  -4   9   3       49.42       43.05     10.29 o 
  -3   9   3      526.33      506.77     22.96 o 
  -2   9   3      731.63      689.46     27.31 o 
  -1   9   3     1786.88     1733.63     37.59 o 
   0   9   3     3043.07     2940.16     62.37 o 
   1   9   3       43.47       59.94     16.01 o 
   2   9   3     1299.56     1333.38     49.60 o 
   3   9   3       32.64       14.35     13.66 o 
   4   9   3     1599.83     1523.17     97.38 o 
 -10  10   3      392.06      391.98     26.01 o 
  -9  10   3     1132.47     1165.48     32.86 o 
  -8  10   3        6.76       -1.95      9.80 o 
  -7  10   3     3423.61     3386.25     68.97 o 
  -6  10   3      190.19      169.37     16.13 o 
  -5  10   3     4330.02     4304.51    141.55 o 
  -4  10   3       57.33       30.73     11.32 o 
  -3  10   3     3563.61     3497.38     71.98 o 
  -2  10   3      337.52      359.24     23.48 o 
  -1  10   3     3852.37     3879.01     91.87 o 
   0  10   3     1917.49     1845.63     58.22 o 
   1  10   3      816.71      813.05     65.68 o 
   2  10   3      986.45     1040.84     93.79 o 
   3  10   3      284.16      236.93     53.00 o 
 -10  11   3      685.04      608.44     69.82 o 
  -9  11   3     1217.99     1233.09     50.59 o 
  -8  11   3      241.28      249.75     21.49 o 
  -7  11   3     1908.59     2011.66     59.53 o 
  -6  11   3       43.00       34.42     13.02 o 
  -5  11   3     1961.83     1998.63     60.31 o 
  -4  11   3       60.06       44.30     15.07 o 
  -3  11   3     2651.64     2662.67    122.19 o 
  -2  11   3      290.90      284.06     73.50 o 
  -1  11   3     2247.72     2209.29     65.68 o 
   0  11   3      721.75      686.80     37.21 o 
   1  11   3      784.63      852.56     42.46 o 
   2  11   3      550.77      526.89     35.86 o 
  -9  12   3      870.27      849.42     42.31 o 
  -8  12   3      141.22      157.41     20.28 o 
  -7  12   3      875.10      789.29     37.32 o 
  -6  12   3       51.89       47.00     15.68 o 
  -5  12   3      661.75      596.93     33.36 o 
  -4  12   3      271.26      262.79     25.29 o 
  -3  12   3      451.61      453.39     30.84 o 
  -2  12   3      216.16      192.63     35.96 o 
  -1  12   3     1074.53     1107.89     47.48 o 
   0  12   3      811.85      839.70     42.63 o 
  -6  13   3      154.17      124.49     20.67 o 
  -5  13   3     2330.13     2334.88     70.48 o 
  -4  13   3       42.85       11.84     16.60 o 
  -3  13   3     1598.62     1613.69     57.54 o 
   2 -14   4      393.84      280.76     43.06 o 
   3 -14   4      634.98      560.65     38.04 o 
   4 -14   4      445.74      419.76     34.67 o 
   5 -14   4      727.53      815.33     66.34 o 
   6 -14   4      181.63      203.10     44.49 o 
   0 -13   4     1451.20     1536.15     58.12 o 
   1 -13   4      304.04      295.01     28.31 o 
   2 -13   4      887.30      874.58     74.88 o 
   3 -13   4     2031.00     2115.69     68.19 o 
   4 -13   4      559.88      515.67     49.18 o 
   5 -13   4     2022.65     2078.43    100.95 o 
   6 -13   4     1085.70     1144.19     59.26 o 
   7 -13   4     1725.20     1825.72     77.01 o 
   8 -13   4      193.35      135.74     34.04 o 
  -2 -12   4     1302.32     1356.96     54.11 o 
  -1 -12   4       90.04      117.85     20.55 o 
   0 -12   4     2042.78     2126.08     66.77 o 
   1 -12   4       20.95       27.74     14.48 o 
   2 -12   4     2540.89     2585.27     73.45 o 
   3 -12   4     1063.45     1168.97     47.53 o 
   4 -12   4     1092.36     1118.63     40.46 o 
   5 -12   4      776.89      860.14    125.09 o 
   6 -12   4      651.62      656.96     47.14 o 
   7 -12   4     1229.30     1310.15     63.90 o 
   8 -12   4      141.88       82.19     30.07 o 
   9 -12   4     2201.73     2176.18     92.78 o 
  10 -12   4       32.83       29.14     31.65 o 
  -3 -11   4       12.36       12.57     13.49 o 
  -2 -11   4      845.87      908.16     41.83 o 
  -1 -11   4       94.83       64.18     16.48 o 
   0 -11   4     1869.67     1969.94     99.08 o 
   1 -11   4       38.14       26.11     13.66 o 
   2 -11   4     1137.77     1127.84     44.75 o 
   3 -11   4     1120.17     1214.89     39.57 o 
   4 -11   4      595.97      647.19     31.28 o 
   5 -11   4      934.58      936.47     93.04 o 
   6 -11   4      664.54      697.92     46.60 o 
   7 -11   4     2309.22     2394.58    167.17 o 
   8 -11   4      351.79      307.83     38.09 o 
   9 -11   4     2689.21     2679.70     95.84 o 
  10 -11   4      131.86       86.68     30.16 o 
  -5 -10   4      171.09      107.23     19.88 o 
  -4 -10   4     1771.25     1562.50     55.92 o 
  -3 -10   4        9.59        4.05     11.21 o 
  -2 -10   4     2562.28     2659.40     72.39 o 
  -1 -10   4      132.70      131.31     20.38 o 
   0 -10   4     6499.77     6567.23    193.27 o 
   1 -10   4      750.65      807.84     29.59 o 
   2 -10   4     7839.40     8193.65    129.90 o 
   3 -10   4      469.66      440.84     24.32 o 
   4 -10   4     5217.30     5454.72     98.77 o 
   5 -10   4      919.04      956.28     59.99 o 
   6 -10   4     1277.45     1315.51     58.86 o 
   7 -10   4      962.68      875.05     51.75 o 
   8 -10   4      312.76      230.77     33.29 o 
   9 -10   4     1151.78     1065.11    175.36 o 
  10 -10   4       55.95       43.20     14.73 o 
  11 -10   4     1182.11     1167.57     70.88 o 
  -6  -9   4      549.78      571.35     35.36 o 
  -5  -9   4      503.93      569.35     43.14 o 
  -4  -9   4     1074.62     1013.36     41.87 o 
  -3  -9   4      283.09      324.33     24.59 o 
  -2  -9   4     1051.30     1010.65     39.43 o 
  -1  -9   4      551.03      560.43     29.01 o 
   0  -9   4     2178.68     2226.01     49.19 o 
   1  -9   4      579.59      599.37     24.61 o 
   2  -9   4     3635.07     3756.75     61.64 o 
   3  -9   4     2050.61     2167.86     43.99 o 
   4  -9   4     1835.13     1994.51     42.72 o 
   5  -9   4     1946.64     2146.58     54.30 o 
   6  -9   4     2236.46     2205.75     74.13 o 
   7  -9   4     1848.90     1825.64     79.28 o 
   8  -9   4     4527.80     4303.68    118.60 o 
   9  -9   4     2611.72     2574.45     62.59 o 
  10  -9   4       31.63       13.60     11.78 o 
  11  -9   4     1629.46     1559.15     89.91 o 
  -7  -8   4      550.88      571.11     34.35 o 
  -6  -8   4      183.03      151.95     20.04 o 
  -5  -8   4      745.46      725.08     34.65 o 
  -4  -8   4     1560.69     1565.98     50.37 o 
  -3  -8   4        6.22       -3.45      7.82 o 
  -2  -8   4     3053.11     2971.03     83.69 o 
  -1  -8   4      244.05      240.66     15.54 o 
   0  -8   4     1614.28     1681.46     39.58 o 
   1  -8   4       49.28       64.37     10.32 o 
   2  -8   4     5570.97     5653.85     69.84 o 
   3  -8   4     1140.53     1156.15     24.27 o 
   4  -8   4     5344.94     5505.36     81.16 o 
   5  -8   4     1100.47     1104.86     27.45 o 
   6  -8   4     2016.56     2079.66     41.45 o 
   7  -8   4      642.26      622.75     25.89 o 
   8  -8   4     3718.15     3503.72     72.49 o 
   9  -8   4     2822.37     2723.91     89.14 o 
  10  -8   4      231.99      202.39     19.66 o 
  11  -8   4      947.30      930.44     39.35 o 
  -7  -7   4      739.56      691.71     35.01 o 
  -6  -7   4      683.71      640.47     46.88 o 
  -5  -7   4     2368.04     2433.08     64.78 o 
  -4  -7   4     4455.59     4599.58     79.75 o 
  -3  -7   4      935.81      914.23     31.35 o 
  -2  -7   4     5007.65     5069.29    138.81 o 
  -1  -7   4     1581.78     1472.10     44.56 o 
   0  -7   4     1737.20     1813.97     32.67 o 
   1  -7   4       14.67       19.13      5.39 o 
   2  -7   4      789.60      864.89     17.55 o 
   3  -7   4     1227.31     1221.17     25.24 o 
   4  -7   4     1119.11     1168.36     23.21 o 
   5  -7   4     1924.96     1879.36     36.22 o 
   6  -7   4       74.02       83.16     11.55 o 
   7  -7   4     1530.31     1511.80     34.68 o 
   8  -7   4      385.09      325.62     32.50 o 
   9  -7   4     3087.27     2993.95     67.00 o 
  10  -7   4      322.40      322.51     23.34 o 
  11  -7   4     1508.14     1610.92     51.28 o 
  12  -7   4      103.86       83.39     18.68 o 
  -8  -6   4      331.69      303.79     25.18 o 
  -7  -6   4      363.62      339.69     33.69 o 
  -6  -6   4      215.28      220.28     20.01 o 
  -5  -6   4      398.85      366.94     16.71 o 
  -4  -6   4     5204.59     5184.59     75.85 o 
  -3  -6   4      334.95      336.17     14.22 o 
  -2  -6   4    10437.79    10416.39    147.57 o 
  -1  -6   4      238.75      277.23     12.20 o 
   0  -6   4    15178.17    15020.15    244.15 o 
   1  -6   4      517.72      513.46     13.30 o 
   2  -6   4     4621.99     4658.00     57.93 o 
   3  -6   4      320.48      315.95      9.82 o 
   4  -6   4     2373.26     2333.93     35.14 o 
   5  -6   4     3596.46     3723.34     56.56 o 
   6  -6   4     1654.66     1675.53     34.26 o 
   7  -6   4     1487.77     1573.67     42.30 o 
   8  -6   4      988.64      984.77     33.04 o 
   9  -6   4     2538.62     2546.01     59.96 o 
  10  -6   4      337.29      293.12     35.49 o 
  11  -6   4     1703.86     1737.65     53.07 o 
  12  -6   4        0.54       14.07     14.22 o 
  -9  -5   4     1567.93     1520.15     52.29 o 
  -8  -5   4      303.56      296.39     23.54 o 
  -7  -5   4     1977.58     2041.40     50.09 o 
  -6  -5   4      874.99      858.92     25.20 o 
  -5  -5   4     1773.75     1739.94     35.53 o 
  -4  -5   4     2838.89     2850.68     47.23 o 
  -3  -5   4     1400.62     1377.99     30.42 o 
  -2  -5   4     5072.65     5154.33     60.56 o 
  -1  -5   4      589.75      564.05     15.25 o 
   0  -5   4    14741.89    14410.99    169.77 o 
   1  -5   4      466.97      482.02     13.82 o 
   2  -5   4     8361.58     7914.57     85.69 o 
   3  -5   4     1712.37     1889.89     28.29 o 
   4  -5   4     8681.31     8279.46    141.34 o 
   5  -5   4      901.93      890.49     21.64 o 
   6  -5   4     2704.91     2704.51     45.84 o 
   7  -5   4     1699.15     1692.71     35.66 o 
   8  -5   4      529.68      565.47     29.52 o 
   9  -5   4     4157.63     4006.53     80.06 o 
  10  -5   4      107.88       95.65     15.41 o 
  11  -5   4     2275.26     2409.25    143.41 o 
  12  -5   4        1.08        1.67     13.00 o 
  -9  -4   4     1860.76     1895.54     56.93 o 
  -8  -4   4      233.74      255.99     18.69 o 
  -7  -4   4     1846.14     1843.57     45.37 o 
  -6  -4   4      201.41      214.61     12.91 o 
  -5  -4   4     2667.25     2753.14     46.54 o 
  -4  -4   4      113.77      121.58      8.64 o 
  -3  -4   4     1193.95     1227.94     24.59 o 
  -2  -4   4     4338.98     4576.58     60.20 o 
  -1  -4   4      537.94      561.97     13.49 o 
   0  -4   4    13691.67    14424.05    220.80 o 
   1  -4   4     3611.64     3815.06     50.77 o 
   2  -4   4    14302.72    14371.93    145.40 o 
   3  -4   4       23.64       42.58      5.26 o 
   4  -4   4    12206.00    12090.25    142.56 o 
   5  -4   4     2681.10     2728.46     45.12 o 
   6  -4   4     5728.10     5586.44     77.76 o 
   7  -4   4      168.06      162.70     14.10 o 
   8  -4   4     2334.38     2417.41     54.42 o 
   9  -4   4     1561.88     1468.20     42.94 o 
  10  -4   4      792.44      848.02     47.05 o 
  11  -4   4     1866.07     1929.08     56.30 o 
  12  -4   4       27.27       10.69     20.06 o 
 -10  -3   4       37.31       44.15     22.82 o 
  -9  -3   4     2671.70     2694.92     63.30 o 
  -8  -3   4     1093.16     1049.59     33.07 o 
  -7  -3   4     4261.44     4287.75     77.44 o 
  -6  -3   4     3676.40     3718.80     58.47 o 
  -5  -3   4     9219.00     9051.95    100.28 o 
  -4  -3   4     6233.87     6243.37     82.25 o 
  -3  -3   4     3424.72     3407.48     50.80 o 
  -2  -3   4    24915.80    25251.47    231.80 o 
  -1  -3   4     2372.00     2705.64     39.34 o 
   0  -3   4    16072.60    16039.34    329.18 o 
   1  -3   4     2176.27     2170.93     36.05 o 
   2  -3   4     3446.56     3426.71     47.83 o 
   3  -3   4     1745.43     1705.52     24.76 o 
   4  -3   4     8094.78     7741.46    124.68 o 
   5  -3   4       12.57       19.64      6.02 o 
   6  -3   4     4022.00     3965.21     51.84 o 
   7  -3   4     1224.97     1212.96     30.83 o 
   8  -3   4      483.92      461.61     24.06 o 
   9  -3   4     1184.49     1134.01     37.23 o 
  10  -3   4      370.44      449.20     46.35 o 
  11  -3   4     1181.93     1215.41     43.93 o 
 -10  -2   4        0.83       -9.41     12.71 o 
  -9  -2   4     1955.17     2034.85     68.03 o 
  -8  -2   4       74.20       83.03     12.55 o 
  -7  -2   4     4802.63     4759.46    106.40 o 
  -6  -2   4      431.21      432.03     15.93 o 
  -5  -2   4    14399.53    14487.21    151.57 o 
  -4  -2   4     3778.34     3870.70     42.81 o 
  -3  -2   4    13924.16    13990.13    145.28 o 
  -2  -2   4     5705.10     6123.71     60.87 o 
  -1  -2   4     5989.76     5894.01     86.93 o 
   0  -2   4      100.63       82.78      6.90 o 
   1  -2   4       24.22       11.79      2.32 o 
   2  -2   4    10641.95    10321.36    117.40 o 
   3  -2   4     4040.66     4389.99     62.50 o 
   4  -2   4    15121.50    15590.88    178.72 o 
   5  -2   4     1039.19      969.71     19.01 o 
   6  -2   4     6608.75     6656.53     78.06 o 
   7  -2   4     4735.10     4893.45     72.45 o 
   8  -2   4     1578.36     1505.45     51.28 o 
   9  -2   4     1856.62     1942.01     50.32 o 
  10  -2   4      980.03     1019.84     82.19 o 
  11  -2   4     1739.74     1764.00     78.27 o 
 -11  -1   4     1248.07     1362.87     60.21 o 
 -10  -1   4        7.09        8.08     13.86 o 
  -9  -1   4      583.13      660.13     37.07 o 
  -8  -1   4        5.51       12.83      6.88 o 
  -7  -1   4      486.56      488.40     39.58 o 
  -6  -1   4      603.66      602.55     30.80 o 
  -5  -1   4     2222.10     2308.12     32.32 o 
  -4  -1   4     3850.42     3843.65     44.34 o 
  -3  -1   4    11226.80    12229.70    165.63 o 
  -2  -1   4    16084.45    15256.22    467.54 o 
  -1  -1   4    33481.16    33231.20    722.03 o 
   0  -1   4    30168.68    29594.71    655.00 o 
   1  -1   4    11942.86    11798.93    181.30 o 
   2  -1   4    14690.20    14590.24    199.51 o 
   3  -1   4      253.17      186.49      6.79 o 
   4  -1   4     9268.21     8938.87     93.81 o 
   5  -1   4      265.95      263.91      9.98 o 
   6  -1   4     4337.97     4223.52     62.43 o 
   7  -1   4     2287.57     2125.61     40.80 o 
   8  -1   4     1277.34     1274.91     59.90 o 
   9  -1   4      901.51      963.28     34.68 o 
  10  -1   4      506.58      470.50     47.14 o 
  11  -1   4     1174.63     1210.88     50.88 o 
 -11   0   4     2361.13     2638.91    128.37 o 
 -10   0   4       19.17       33.46     10.27 o 
  -9   0   4     2204.78     2247.74     51.59 o 
  -8   0   4        3.55        7.27      6.33 o 
  -7   0   4     4629.11     4712.76     79.19 o 
  -6   0   4      165.93      164.93     15.03 o 
  -5   0   4     2287.34     2241.47     36.54 o 
  -4   0   4     2204.83     2316.24     28.47 o 
  -3   0   4      320.86      350.34     10.09 o 
  -2   0   4     5713.19     5848.44     86.03 o 
  -1   0   4     4804.46     4738.21    108.25 o 
   0   0   4      143.64      153.47      5.73 o 
   1   0   4      523.44      511.73     21.84 o 
   2   0   4     8986.77     9093.99     99.81 o 
   3   0   4     1102.24     1295.90     21.43 o 
   4   0   4    10472.53    10625.78    109.75 o 
   5   0   4     1091.38     1130.79     28.13 o 
   6   0   4     5262.07     5171.27     73.22 o 
   7   0   4     1132.50     1103.16     27.89 o 
   8   0   4     2442.52     2439.03     64.81 o 
   9   0   4      742.75      699.54     34.63 o 
  10   0   4      499.55      424.22     30.51 o 
 -11   1   4     2038.85     2050.50     53.59 o 
 -10   1   4      445.15      455.55     23.27 o 
  -9   1   4     2939.46     2954.20     61.14 o 
  -8   1   4       78.16       92.61     10.56 o 
  -7   1   4     7888.19     7787.28    118.71 o 
  -6   1   4      594.76      594.87     19.34 o 
  -5   1   4     3816.65     3725.48     58.32 o 
  -4   1   4     2087.87     2189.82     33.65 o 
  -3   1   4       41.85       60.42      4.55 o 
  -2   1   4    20329.50    20412.69    264.56 o 
  -1   1   4       71.28       45.87      4.83 o 
   0   1   4    10370.92     9465.24    410.28 o 
   1   1   4      269.67      344.15      9.49 o 
   2   1   4    14706.27    13972.79    150.94 o 
   3   1   4        0.13        6.09      4.57 o 
   4   1   4     9034.68     9034.12     94.39 o 
   5   1   4     1025.37     1071.59     18.72 o 
   6   1   4     4119.20     4203.98     59.51 o 
   7   1   4      464.02      469.91     22.39 o 
   8   1   4     1702.45     1774.42     72.58 o 
   9   1   4      491.06      448.76     29.48 o 
  10   1   4      517.62      531.69     33.92 o 
 -12   2   4      294.96      257.00     27.11 o 
 -11   2   4     1426.29     1511.35     56.60 o 
 -10   2   4      329.17      310.24     19.74 o 
  -9   2   4     2470.89     2491.16     54.50 o 
  -8   2   4      357.89      356.54     17.64 o 
  -7   2   4     7507.77     7159.31    110.35 o 
  -6   2   4       28.36       35.19      6.33 o 
  -5   2   4    17162.58    17121.18    233.52 o 
  -4   2   4      596.48      679.33     15.48 o 
  -3   2   4    10364.46    10252.40    134.59 o 
  -2   2   4     8971.54     9173.82    149.44 o 
  -1   2   4     4048.00     3952.62     60.79 o 
   0   2   4     1044.34     1032.69     25.78 o 
   1   2   4     3063.50     2829.70     49.94 o 
   2   2   4     4530.34     4546.17     59.41 o 
   3   2   4        8.22       13.51      4.07 o 
   4   2   4    10052.63    10024.66    105.33 o 
   5   2   4      506.90      535.92     14.79 o 
   6   2   4     7241.16     7246.21    141.14 o 
   7   2   4      655.15      686.38     46.65 o 
   8   2   4     1497.80     1556.52     52.05 o 
   9   2   4      957.37     1026.65     57.29 o 
  10   2   4      723.88      661.68     70.82 o 
 -12   3   4      252.02      262.46     52.54 o 
 -11   3   4      651.94      584.60     82.95 o 
 -10   3   4      366.94      372.82     21.21 o 
  -9   3   4     1805.37     1770.90     62.12 o 
  -8   3   4      833.12      735.65     25.08 o 
  -7   3   4     2228.43     2113.33     59.31 o 
  -6   3   4      250.18      286.25     19.35 o 
  -5   3   4     7723.67     7992.03    149.61 o 
  -4   3   4     4421.16     4834.18     50.83 o 
  -3   3   4    10514.07    10546.68    100.50 o 
  -2   3   4     3928.22     3906.18     49.72 o 
  -1   3   4      945.75      910.10     17.82 o 
   0   3   4    12118.99    12495.26    142.69 o 
   1   3   4     1653.77     1662.12     29.00 o 
   2   3   4     3350.91     3502.67     50.30 o 
   3   3   4      567.32      490.69     13.75 o 
   4   3   4     4342.11     4317.31     53.96 o 
   5   3   4        0.13        6.86      4.89 o 
   6   3   4     5461.09     5714.60     70.71 o 
   7   3   4      187.81      178.93     19.56 o 
   8   3   4     1020.36     1052.64     43.41 o 
   9   3   4      195.47      237.65     41.79 o 
 -12   4   4      629.13      556.41     77.72 o 
 -11   4   4     1942.39     2106.77    127.91 o 
 -10   4   4       45.00       53.85     15.85 o 
  -9   4   4     3696.13     3693.60     94.20 o 
  -8   4   4      170.46      192.76     19.78 o 
  -7   4   4     3662.30     3537.28     79.47 o 
  -6   4   4     1130.06     1148.38     31.99 o 
  -5   4   4     3595.22     3384.04     62.17 o 
  -4   4   4     3637.72     3641.16     44.66 o 
  -3   4   4     8490.00     8412.21     83.28 o 
  -2   4   4      728.77      724.86     14.12 o 
  -1   4   4     5809.92     5821.99    112.72 o 
   0   4   4     9668.09     9238.74    111.53 o 
   1   4   4     3450.13     3443.45     65.68 o 
   2   4   4     5601.17     5853.07    126.17 o 
   3   4   4      224.18      212.60     13.52 o 
   4   4   4     1328.15     1305.76     25.45 o 
   5   4   4      475.05      440.33     16.04 o 
   6   4   4     1254.74     1180.63     35.19 o 
   7   4   4      201.91      135.59     18.57 o 
   8   4   4     1024.12     1069.53     45.82 o 
 -12   5   4      794.62      850.63     91.00 o 
 -11   5   4     1426.77     1518.10    108.02 o 
 -10   5   4      543.87      577.98     28.65 o 
  -9   5   4     3043.90     3131.13     84.05 o 
  -8   5   4     1100.12     1065.96     34.43 o 
  -7   5   4     5886.00     5762.26     99.43 o 
  -6   5   4       24.78       38.60      9.14 o 
  -5   5   4     6491.99     6269.57     74.26 o 
  -4   5   4      152.65      144.20     12.29 o 
  -3   5   4     6851.09     6819.26     77.99 o 
  -2   5   4     2035.21     2087.28     31.19 o 
  -1   5   4     1525.82     1438.93     31.77 o 
   0   5   4     4893.07     4499.21     63.37 o 
   1   5   4     3380.82     3444.89     66.76 o 
   2   5   4     7917.23     7774.00    100.26 o 
   3   5   4      928.98      906.01     24.19 o 
   4   5   4     7587.42     7577.40     88.69 o 
   5   5   4       26.68       40.02      9.74 o 
   6   5   4     3639.27     3580.64     71.23 o 
   7   5   4      270.23      257.54     24.39 o 
   8   5   4     1121.32      967.90     68.01 o 
 -12   6   4      481.80      490.88     74.27 o 
 -11   6   4      822.43      867.07     83.36 o 
 -10   6   4      492.95      447.86     31.84 o 
  -9   6   4     1921.32     1911.26     51.04 o 
  -8   6   4       80.03      115.82     16.47 o 
  -7   6   4     3638.62     3794.02     74.21 o 
  -6   6   4      116.69       99.13      8.33 o 
  -5   6   4     5420.28     5376.47     66.84 o 
  -4   6   4      372.71      339.33     12.02 o 
  -3   6   4     5578.63     5602.72     68.69 o 
  -2   6   4     4574.43     4333.51     71.92 o 
  -1   6   4     3230.75     3141.42     66.60 o 
   0   6   4     1501.78     1422.32     29.92 o 
   1   6   4     5779.12     5854.34     80.99 o 
   2   6   4     3230.35     3118.06     51.82 o 
   3   6   4      748.05      775.80     23.77 o 
   4   6   4     2712.95     2623.42     48.85 o 
   5   6   4       34.77       28.70     10.60 o 
   6   6   4     2007.18     2155.33     92.06 o 
   7   6   4       26.27       20.29     22.13 o 
 -11   7   4      858.43      981.76     88.87 o 
 -10   7   4      652.97      649.48     31.45 o 
  -9   7   4     2556.59     2565.47     61.97 o 
  -8   7   4       77.24       65.17      9.89 o 
  -7   7   4     3727.84     3682.37     58.50 o 
  -6   7   4        9.82       11.65      5.33 o 
  -5   7   4     2138.29     2092.20     34.92 o 
  -4   7   4       34.08       42.82      6.46 o 
  -3   7   4     2998.97     2956.58     61.29 o 
  -2   7   4     1253.20     1169.03     36.23 o 
  -1   7   4     4034.74     3924.07     84.55 o 
   0   7   4      639.25      633.94     20.48 o 
   1   7   4     1325.62     1167.25     28.75 o 
   2   7   4     2017.14     1904.46     39.09 o 
   3   7   4       83.97       72.10     10.66 o 
   4   7   4     1662.77     1558.61     54.22 o 
   5   7   4      129.09      115.02     19.67 o 
   6   7   4     1646.97     1602.94     60.81 o 
 -11   8   4      908.12      885.35     85.54 o 
 -10   8   4      374.72      333.58     25.63 o 
  -9   8   4     1636.81     1625.43     36.35 o 
  -8   8   4       69.00       56.12      9.04 o 
  -7   8   4     4218.81     4204.04     60.31 o 
  -6   8   4       28.56       35.82      7.04 o 
  -5   8   4     5611.23     5643.61     80.81 o 
  -4   8   4     1389.78     1396.50     35.91 o 
  -3   8   4     2839.29     2843.23     57.42 o 
  -2   8   4     3506.80     3447.97     66.94 o 
  -1   8   4     3280.17     3310.20     55.36 o 
   0   8   4     1964.18     2060.20     42.09 o 
   1   8   4     1952.15     1911.61     49.05 o 
   2   8   4     1896.70     1986.43     41.77 o 
   3   8   4      791.80      834.24     39.40 o 
   4   8   4      725.25      697.07     38.16 o 
   5   8   4      153.52      154.64     23.42 o 
 -11   9   4      822.37      795.36     34.82 o 
 -10   9   4      797.22      821.43     67.69 o 
  -9   9   4     1775.56     1693.77     38.48 o 
  -8   9   4      223.43      231.56     14.97 o 
  -7   9   4     2322.34     2288.87     41.61 o 
  -6   9   4       50.26       25.39      8.03 o 
  -5   9   4     2423.05     2509.31     54.42 o 
  -4   9   4      416.75      364.33     19.85 o 
  -3   9   4     3614.23     3589.95     70.84 o 
  -2   9   4      102.28      104.11     13.70 o 
  -1   9   4     2322.10     2395.49     46.41 o 
   0   9   4     2599.29     2534.20     48.79 o 
   1   9   4     1203.27     1174.96     45.47 o 
   2   9   4     2321.57     2201.98     66.46 o 
   3   9   4     1159.03     1090.37     47.17 o 
   4   9   4     2146.23     2059.73     69.01 o 
 -10  10   4      663.15      643.09     31.18 o 
  -9  10   4     1092.53     1016.47     30.32 o 
  -8  10   4      171.38      157.22     15.07 o 
  -7  10   4     1378.41     1363.00     38.83 o 
  -6  10   4       67.51       50.59     11.24 o 
  -5  10   4     1354.55     1318.36     48.52 o 
  -4  10   4      186.87      152.97     15.83 o 
  -3  10   4     2944.00     2982.79     65.29 o 
  -2  10   4        4.19       -2.81      7.81 o 
  -1  10   4     1084.46     1125.49     37.51 o 
   0  10   4      758.94      771.96     37.78 o 
   1  10   4      545.63      559.74     33.71 o 
   2  10   4      783.80      816.66     41.11 o 
   3  10   4     1020.22     1026.59     58.64 o 
  -9  11   4     1727.38     1682.26    146.96 o 
  -8  11   4       43.99       61.45     33.86 o 
  -7  11   4     2407.56     2382.46     70.45 o 
  -6  11   4       11.05       10.17     10.76 o 
  -5  11   4     1581.20     1561.26     60.10 o 
  -4  11   4        0.16       -9.88      9.88 o 
  -3  11   4     1608.42     1654.21     54.92 o 
  -2  11   4        6.05       18.21     19.98 o 
  -1  11   4     1191.52     1116.70     46.11 o 
   0  11   4      247.62      189.46     23.35 o 
   1  11   4      314.24      234.21     26.05 o 
  -8  12   4      226.38      199.40     47.69 o 
  -7  12   4      988.59      907.26     39.66 o 
  -6  12   4       16.12      100.89     53.41 o 
  -5  12   4     1709.41     1600.56     56.28 o 
  -4  12   4      239.63      227.10     23.90 o 
  -3  12   4     1398.56     1345.96     50.91 o 
  -2  12   4      106.44       96.12     19.50 o 
  -1  12   4     1259.24     1206.47     75.62 o 
   2 -14   5      644.88      674.20     58.06 o 
   3 -14   5      263.98      276.68     28.66 o 
   4 -14   5      460.39      525.37     52.37 o 
   5 -14   5     1053.04     1026.14     70.71 o 
   6 -14   5      465.88      429.88     53.69 o 
   0 -13   5     1198.82     1249.81     82.21 o 
   1 -13   5       10.12      -10.40     17.19 o 
   2 -13   5     1007.11     1127.71     47.84 o 
   3 -13   5      391.08      341.38     29.05 o 
   4 -13   5      494.15      487.14     49.04 o 
   5 -13   5      983.59     1030.16     52.07 o 
   6 -13   5      820.33      907.71     52.62 o 
   7 -13   5     1418.56     1412.58     66.96 o 
   8 -13   5      206.67      193.90     36.17 o 
  -2 -12   5     1333.29     1360.82     52.99 o 
  -1 -12   5       48.87       30.21     22.39 o 
   0 -12   5     2507.12     2621.36     74.50 o 
   1 -12   5       69.49       78.23     17.53 o 
   2 -12   5     2470.37     2653.12     73.40 o 
   3 -12   5      772.61      788.09     32.53 o 
   4 -12   5     1385.32     1539.61     81.52 o 
   5 -12   5      660.76      619.51     42.83 o 
   6 -12   5      680.13      614.35     53.66 o 
   7 -12   5      999.07     1120.12     97.61 o 
   8 -12   5      148.50       82.55     28.92 o 
   9 -12   5      947.51      854.15     67.37 o 
  -4 -11   5      910.25      761.12     61.91 o 
  -3 -11   5      564.36      507.99     32.77 o 
  -2 -11   5     1035.70     1037.31     50.67 o 
  -1 -11   5      178.78      171.66     20.61 o 
   0 -11   5     2368.19     2361.64     66.88 o 
   1 -11   5      331.86      343.05     47.57 o 
   2 -11   5     2497.56     2559.53     57.89 o 
   3 -11   5     1325.01     1417.86     41.78 o 
   4 -11   5     1376.60     1346.07     54.75 o 
   5 -11   5     1646.67     1754.17     66.21 o 
   6 -11   5      659.88      715.28     46.49 o 
   7 -11   5     2956.35     3032.80     95.22 o 
   8 -11   5      188.36      167.76     48.98 o 
   9 -11   5     1480.80     1462.42     70.10 o 
  10 -11   5       24.72       -8.00     25.25 o 
  -5 -10   5      133.68      136.72     22.28 o 
  -4 -10   5     1252.95     1155.06     46.70 o 
  -3 -10   5      263.47      245.71     23.04 o 
  -2 -10   5     1643.17     1499.59     50.40 o 
  -1 -10   5      193.63      190.62     31.19 o 
   0 -10   5     2210.50     2238.74     50.99 o 
   1 -10   5       33.69       38.77     10.58 o 
   2 -10   5     3655.61     3808.53     63.80 o 
   3 -10   5       37.23       49.09     10.43 o 
   4 -10   5     2783.89     2956.18     64.03 o 
   5 -10   5     1098.31     1081.25    109.14 o 
   6 -10   5     1736.40     1796.46     67.47 o 
   7 -10   5     2913.82     2722.67     87.99 o 
   8 -10   5     1786.56     1768.34     59.26 o 
   9 -10   5     1317.46     1363.29     44.61 o 
  10 -10   5      213.69      202.46     36.77 o 
  -6  -9   5      916.98      922.15     42.53 o 
  -5  -9   5      223.07      234.71     23.32 o 
  -4  -9   5      868.61      875.04     51.31 o 
  -3  -9   5      530.84      533.72     41.13 o 
  -2  -9   5     1982.87     1916.42     66.91 o 
  -1  -9   5     1206.10     1142.97     38.07 o 
   0  -9   5     3767.30     3819.57     70.33 o 
   1  -9   5      240.92      250.15     16.79 o 
   2  -9   5     4903.07     4933.87     74.15 o 
   3  -9   5       13.70       20.52      7.99 o 
   4  -9   5      832.60      858.20     26.39 o 
   5  -9   5      229.95      249.12     19.80 o 
   6  -9   5      677.47      654.95     26.18 o 
   7  -9   5     2088.85     2076.07     50.71 o 
   8  -9   5     1390.97     1254.80     39.91 o 
   9  -9   5     2447.14     2377.79     59.68 o 
  10  -9   5      193.49      177.56     32.55 o 
  11  -9   5     1502.07     1484.79     50.14 o 
  -7  -8   5     1592.78     1568.06    121.38 o 
  -6  -8   5      384.93      351.55     26.56 o 
  -5  -8   5     1042.63     1015.06     40.41 o 
  -4  -8   5     1591.82     1563.26     49.08 o 
  -3  -8   5       12.36       13.56      6.94 o 
  -2  -8   5     3806.45     3905.41     70.23 o 
  -1  -8   5      522.21      462.39     19.83 o 
   0  -8   5     5610.95     5599.83     95.57 o 
   1  -8   5     1126.03     1107.93     44.62 o 
   2  -8   5     8412.44     8542.11    111.48 o 
   3  -8   5     2610.55     2703.53     47.29 o 
   4  -8   5     2587.98     2637.19     57.26 o 
   5  -8   5     1231.32     1194.38     28.78 o 
   6  -8   5     2728.31     2752.79     49.58 o 
   7  -8   5      987.98      935.50     31.88 o 
   8  -8   5     1137.65     1128.85     37.28 o 
   9  -8   5     1851.43     1842.67     51.08 o 
  10  -8   5      191.71      151.22     31.75 o 
  11  -8   5     1229.41     1210.14     45.02 o 
  -7  -7   5     1741.86     1726.45     55.78 o 
  -6  -7   5      265.78      265.97     22.00 o 
  -5  -7   5     2257.00     2334.33     50.92 o 
  -4  -7   5     2396.35     2427.34     53.63 o 
  -3  -7   5     1462.59     1516.27     32.79 o 
  -2  -7   5     3054.80     3147.89     83.79 o 
  -1  -7   5     3101.17     3102.54     56.81 o 
   0  -7   5    11325.13    11264.67    159.50 o 
   1  -7   5        2.21       -2.61      5.38 o 
   2  -7   5    17526.70    17925.68    209.84 o 
   3  -7   5     2036.45     2058.77     36.01 o 
   4  -7   5     4271.80     4302.28     62.46 o 
   5  -7   5      815.14      754.39     30.40 o 
   6  -7   5     3355.74     3275.96     54.60 o 
   7  -7   5     1995.79     2005.42     41.13 o 
   8  -7   5     1949.28     2030.21     50.66 o 
   9  -7   5     3313.54     3284.56     71.42 o 
  10  -7   5      397.83      409.46     25.91 o 
  11  -7   5     1342.41     1361.10     99.19 o 
  -8  -6   5      250.52      271.84     23.86 o 
  -7  -6   5      577.70      582.73     31.01 o 
  -6  -6   5      203.64      185.95     13.71 o 
  -5  -6   5     1521.55     1531.97     34.28 o 
  -4  -6   5      671.99      683.47     20.96 o 
  -3  -6   5     1923.63     1925.22     36.44 o 
  -2  -6   5       65.91       73.55      9.02 o 
  -1  -6   5     2979.70     3013.09    106.56 o 
   0  -6   5     4043.13     4211.75     70.88 o 
   1  -6   5       10.23       28.58      6.48 o 
   2  -6   5    14210.51    14301.51    288.02 o 
   3  -6   5      186.88      172.62      8.30 o 
   4  -6   5    13835.01    14383.93    169.47 o 
   5  -6   5     1185.82     1150.21     26.13 o 
   6  -6   5     5404.56     5561.02    110.56 o 
   7  -6   5     1522.37     1399.45     32.64 o 
   8  -6   5     3840.05     3773.21     74.68 o 
   9  -6   5     3094.84     3053.81     87.22 o 
  10  -6   5     1483.73     1470.17     66.29 o 
  11  -6   5     1201.11     1234.28     44.84 o 
  12  -6   5      128.07      122.79     28.28 o 
  -9  -5   5     1085.14     1144.66     53.15 o 
  -8  -5   5       24.69       40.43     15.03 o 
  -7  -5   5      820.37      843.60     26.16 o 
  -6  -5   5     1790.93     1762.25     37.54 o 
  -5  -5   5     1511.61     1484.69     32.22 o 
  -4  -5   5     4840.86     4911.66     71.17 o 
  -3  -5   5      183.22      132.13      8.97 o 
  -2  -5   5     1829.04     1748.22     53.30 o 
  -1  -5   5      175.77      157.46      8.27 o 
   0  -5   5     9931.68    10201.96    133.16 o 
   1  -5   5     1252.90     1239.30     22.45 o 
   2  -5   5     3407.52     3711.77     41.10 o 
   3  -5   5      142.55      186.29     15.52 o 
   4  -5   5     4752.10     4829.63     65.97 o 
   5  -5   5      192.09      207.74     10.99 o 
   6  -5   5     2368.41     2371.33     42.14 o 
   7  -5   5      419.17      405.10     22.99 o 
   8  -5   5     3511.49     3377.53     58.75 o 
   9  -5   5     4773.44     4626.03     88.98 o 
  10  -5   5      744.90      743.82     32.43 o 
  11  -5   5     1221.03     1265.11     45.19 o 
  -9  -4   5     2357.17     2260.93     55.82 o 
  -8  -4   5      221.05      217.06     17.21 o 
  -7  -4   5     1209.39     1232.28     30.86 o 
  -6  -4   5     1053.40     1064.61     26.92 o 
  -5  -4   5     5657.02     5659.48     79.89 o 
  -4  -4   5     4175.48     3981.72     58.83 o 
  -3  -4   5     6252.80     6050.89     80.11 o 
  -2  -4   5     2378.14     2299.85     31.55 o 
  -1  -4   5       68.83       53.16      4.18 o 
   0  -4   5     9677.86     9578.39    116.72 o 
   1  -4   5       73.09       90.25      6.71 o 
   2  -4   5     9733.57    10022.31    110.44 o 
   3  -4   5       40.01       50.62      4.78 o 
   4  -4   5     3227.15     3265.69     47.93 o 
   5  -4   5     1108.79     1089.39     24.14 o 
   6  -4   5      371.86      349.35     14.56 o 
   7  -4   5      126.20      149.98     18.61 o 
   8  -4   5     1765.70     1725.21     38.26 o 
   9  -4   5     3409.59     3222.13     69.47 o 
  10  -4   5      267.40      280.10     33.58 o 
  11  -4   5     2058.95     2160.86     75.66 o 
 -10  -3   5       64.92       67.98     20.74 o 
  -9  -3   5     1733.51     1773.46     65.45 o 
  -8  -3   5      124.57       91.43     11.95 o 
  -7  -3   5      863.79      875.92     24.60 o 
  -6  -3   5        7.85       14.01      5.55 o 
  -5  -3   5     3386.96     3418.02     52.94 o 
  -4  -3   5     3683.04     3866.78     57.18 o 
  -3  -3   5      903.47      996.65     24.21 o 
  -2  -3   5     8982.63     8986.99     94.67 o 
  -1  -3   5      140.82      156.08     18.66 o 
   0  -3   5     3847.97     3313.21    119.49 o 
   1  -3   5       29.65       30.63      3.99 o 
   2  -3   5    14025.12    13406.04    135.26 o 
   3  -3   5       11.74        2.65      2.91 o 
   4  -3   5    19677.76    19567.82    247.65 o 
   5  -3   5      358.30      390.63     13.78 o 
   6  -3   5     4789.59     4881.01     70.17 o 
   7  -3   5       21.49       17.44      6.95 o 
   8  -3   5     2594.36     2526.66     48.31 o 
   9  -3   5     1002.25     1020.98     35.90 o 
  10  -3   5      332.39      271.47     22.01 o 
  11  -3   5     1471.59     1473.82     55.04 o 
 -10  -2   5        9.88        7.44     18.71 o 
  -9  -2   5     2340.16     2398.08     76.10 o 
  -8  -2   5      369.51      370.99     27.73 o 
  -7  -2   5     2498.19     2614.06     72.72 o 
  -6  -2   5      182.54      193.00      9.10 o 
  -5  -2   5     5169.06     5102.18     60.86 o 
  -4  -2   5     1184.38     1161.97     26.97 o 
  -3  -2   5     6665.59     6620.40     73.69 o 
  -2  -2   5    11748.26    12812.92    152.51 o 
  -1  -2   5     7989.50     8113.43    149.64 o 
   0  -2   5     1285.63     1276.20     28.61 o 
   1  -2   5     3397.76     3452.70     45.69 o 
   2  -2   5     3399.30     3387.61     37.92 o 
   3  -2   5     1279.38     1332.90     20.06 o 
   4  -2   5     9103.64     9452.65    114.02 o 
   5  -2   5      297.68      273.28     11.82 o 
   6  -2   5     2996.54     2991.83     48.93 o 
   7  -2   5     1033.28      965.69     25.83 o 
   8  -2   5     2694.99     2683.92     66.78 o 
   9  -2   5      590.92      590.90     27.89 o 
  10  -2   5     1122.51     1112.86     82.95 o 
  11  -2   5      993.72      959.86     44.91 o 
 -11  -1   5     1617.90     1585.59     65.76 o 
 -10  -1   5        3.25       14.52     15.35 o 
  -9  -1   5     2204.39     2308.28     73.24 o 
  -8  -1   5      575.34      573.46     22.77 o 
  -7  -1   5     3258.68     3199.04     59.96 o 
  -6  -1   5     2193.38     2144.93     42.40 o 
  -5  -1   5     2999.07     2942.54     45.45 o 
  -4  -1   5     2439.41     2331.03     38.17 o 
  -3  -1   5     5066.35     5293.38     69.62 o 
  -2  -1   5     1239.95     1293.48     21.87 o 
  -1  -1   5    10868.89    11554.75    189.47 o 
   0  -1   5     2439.23     2335.44     32.93 o 
   1  -1   5     1160.42     1128.93     23.79 o 
   2  -1   5     7516.03     7591.30     77.40 o 
   3  -1   5      262.34      186.48      7.16 o 
   4  -1   5    11667.35    11358.67    116.85 o 
   5  -1   5      185.17      212.29      9.42 o 
   6  -1   5     4057.25     4056.43     76.92 o 
   7  -1   5     1193.78     1085.73     27.92 o 
   8  -1   5     1789.74     1829.55     46.84 o 
   9  -1   5      350.92      370.70     58.32 o 
  10  -1   5      665.21      690.73     37.34 o 
  11  -1   5      515.98      577.21     45.90 o 
 -11   0   5     1412.38     1508.14     62.93 o 
 -10   0   5       80.83       54.02     17.09 o 
  -9   0   5     1826.75     1893.63     46.53 o 
  -8   0   5       22.98       32.13      9.91 o 
  -7   0   5     6685.04     6761.87    106.45 o 
  -6   0   5     1369.50     1344.67     31.59 o 
  -5   0   5    12607.01    12692.27    153.13 o 
  -4   0   5    11377.66    11306.68    119.24 o 
  -3   0   5    15339.72    14540.13    170.94 o 
  -2   0   5    30788.87    31138.02    351.65 o 
   0   0   5     4212.47     4132.08    134.46 o 
   1   0   5     9418.00     8901.63    112.88 o 
   2   0   5     5733.02     5536.78     64.22 o 
   3   0   5     1260.79     1432.49     21.97 o 
   4   0   5     6082.11     6101.15     68.56 o 
   5   0   5     1090.08     1079.24     20.98 o 
   6   0   5     2435.02     2403.81     36.75 o 
   7   0   5     1266.33     1333.39     35.18 o 
   8   0   5     2052.04     1967.47     57.40 o 
   9   0   5     1316.17     1249.46    108.48 o 
  10   0   5      903.02      925.43     43.16 o 
 -11   1   5     1639.94     1707.90     48.52 o 
 -10   1   5      586.24      619.83     26.71 o 
  -9   1   5     1642.32     1640.75     42.53 o 
  -8   1   5       78.01       89.43     12.81 o 
  -7   1   5     1787.26     1748.46     39.51 o 
  -6   1   5      107.23      114.80     20.78 o 
  -5   1   5     6607.46     6383.31    124.57 o 
  -4   1   5     2466.65     2401.25     37.60 o 
  -3   1   5    15836.92    15932.15    185.71 o 
  -2   1   5    13350.05    12983.35    233.51 o 
  -1   1   5     1616.56     1351.28     36.10 o 
   0   1   5     6240.81     5852.57     97.78 o 
   1   1   5     6835.55     6455.45    196.55 o 
   2   1   5     3982.03     3789.15     47.95 o 
   3   1   5     1381.19     1266.52     21.91 o 
   4   1   5     7728.80     7766.57     80.22 o 
   5   1   5       50.22       54.74      5.91 o 
   6   1   5     7434.14     7767.23     97.65 o 
   7   1   5       35.17       38.86      9.41 o 
   8   1   5     1285.89     1277.98     65.19 o 
   9   1   5      980.70      959.27     42.23 o 
  10   1   5      869.19      906.57     71.63 o 
 -11   2   5     1616.59     1596.98     46.41 o 
 -10   2   5      215.99      222.25     17.37 o 
  -9   2   5     3630.58     3640.25     71.01 o 
  -8   2   5       94.39      122.02     17.96 o 
  -7   2   5     2919.45     2840.78     73.31 o 
  -6   2   5      230.99      218.77     24.63 o 
  -5   2   5     2345.52     2376.95     59.10 o 
  -4   2   5     1684.09     1807.32     26.87 o 
  -3   2   5     7976.89     8231.22     89.63 o 
  -2   2   5     7819.80     8075.19     79.32 o 
  -1   2   5     3260.67     3127.33     58.66 o 
   0   2   5     4826.92     4709.35     60.81 o 
   1   2   5     6193.21     6335.42     88.73 o 
   2   2   5     3588.80     3695.84     51.39 o 
   3   2   5      660.62      652.36     15.14 o 
   4   2   5     3800.21     3704.71     47.29 o 
   5   2   5        1.68        7.34      4.57 o 
   6   2   5     5453.71     5473.36    107.89 o 
   7   2   5        6.45        1.87      7.33 o 
   8   2   5      466.21      458.78     35.73 o 
   9   2   5      195.05      192.04     22.84 o 
 -12   3   5      240.12      165.79     49.84 o 
 -11   3   5     1382.49     1479.88     69.85 o 
 -10   3   5       19.97       27.54     14.24 o 
  -9   3   5     4935.70     5036.51    121.12 o 
  -8   3   5     1111.50     1181.78     44.93 o 
  -7   3   5     8558.34     8397.30    164.97 o 
  -6   3   5      711.45      681.36     35.96 o 
  -5   3   5     4691.65     4497.22     82.24 o 
  -4   3   5     3594.36     3666.46     44.39 o 
  -3   3   5     3278.37     3182.16     48.01 o 
  -2   3   5     4154.03     4136.35     56.65 o 
  -1   3   5     4090.68     4170.42    101.01 o 
   0   3   5     8281.38     8131.25    118.08 o 
   1   3   5      178.05      214.02      9.79 o 
   2   3   5     6670.99     6545.41     83.91 o 
   3   3   5      305.12      311.87     11.57 o 
   4   3   5     3339.02     3282.87     44.94 o 
   5   3   5       37.68       47.13      8.25 o 
   6   3   5     3332.33     3256.77     53.05 o 
   7   3   5      181.87      187.28     20.17 o 
   8   3   5     1378.03     1488.39     77.72 o 
   9   3   5      135.48      131.59     21.34 o 
 -12   4   5      727.30      676.79     83.87 o 
 -11   4   5     1215.66     1234.98     54.61 o 
 -10   4   5       62.55       53.51     16.66 o 
  -9   4   5     2070.67     2179.75    120.61 o 
  -8   4   5       77.05       76.88     12.64 o 
  -7   4   5     3746.03     3613.51     70.92 o 
  -6   4   5        0.23       -2.13      3.19 o 
  -5   4   5     9767.24     9457.53    116.54 o 
  -4   4   5      489.73      464.80     11.52 o 
  -3   4   5     6294.97     6072.88     81.95 o 
  -2   4   5     3101.04     3151.45     35.36 o 
  -1   4   5     2691.09     2551.64     38.61 o 
   0   4   5     1975.67     1839.21     31.89 o 
   1   4   5     2858.43     2722.38     52.41 o 
   2   4   5     5848.72     5422.02     74.09 o 
   3   4   5      643.54      608.31     16.71 o 
   4   4   5    11469.14    11287.53    122.24 o 
   5   4   5      165.86      177.74     11.27 o 
   6   4   5     3434.40     3524.39    101.55 o 
   7   4   5      273.99      252.15     23.58 o 
   8   4   5     1288.75     1352.21     51.86 o 
 -12   5   5      402.58      431.78     70.59 o 
 -11   5   5      892.40      897.82     74.97 o 
 -10   5   5      280.67      252.62     40.44 o 
  -9   5   5     2312.35     2260.00     56.76 o 
  -8   5   5      254.56      257.80     25.28 o 
  -7   5   5     3227.89     3206.61     51.14 o 
  -6   5   5       24.11       21.68      5.25 o 
  -5   5   5     4479.68     4419.80     56.13 o 
  -4   5   5       85.69       80.82      5.99 o 
  -3   5   5     4638.39     4529.29     61.47 o 
  -2   5   5     1613.46     1575.17     28.73 o 
  -1   5   5     2622.19     2590.13     47.95 o 
   0   5   5      781.18      830.16     24.10 o 
   1   5   5     4305.44     4161.18     61.60 o 
   2   5   5       71.83      103.14      9.53 o 
   3   5   5     1195.08     1173.40     28.64 o 
   4   5   5     2395.72     2309.46     38.38 o 
   5   5   5       45.30       28.36      7.91 o 
   6   5   5     2688.86     2742.34     83.44 o 
   7   5   5      299.95      320.50     27.67 o 
 -11   6   5      644.86      721.29     79.25 o 
 -10   6   5     1085.68     1085.37     39.93 o 
  -9   6   5     1572.76     1493.40     45.30 o 
  -8   6   5       41.97       35.76      7.06 o 
  -7   6   5     2762.73     2643.60     45.04 o 
  -6   6   5      474.12      490.16     18.35 o 
  -5   6   5     2493.20     2373.46     45.00 o 
  -4   6   5     1151.53     1155.13     32.93 o 
  -3   6   5     2861.55     2683.58     43.20 o 
  -2   6   5     6030.41     5793.31     90.70 o 
  -1   6   5     2942.51     2785.17     53.65 o 
   0   6   5     3291.27     3334.33     53.34 o 
   1   6   5     2942.48     2998.59     60.35 o 
   2   6   5     1994.35     2070.74     40.35 o 
   3   6   5     1084.98     1049.99     34.32 o 
   4   6   5     1370.37     1278.52     28.31 o 
   5   6   5      355.00      356.00     31.24 o 
   6   6   5     1248.65     1174.64     49.51 o 
   7   6   5       16.81       15.81     19.72 o 
 -11   7   5     1163.18     1196.77     55.06 o 
 -10   7   5     1524.52     1627.85     50.10 o 
  -9   7   5     2545.27     2569.49     54.35 o 
  -8   7   5     1100.21     1099.51     27.17 o 
  -7   7   5     8422.61     8122.74    108.90 o 
  -6   7   5      673.59      623.57     17.55 o 
  -5   7   5     5674.50     5510.40     70.42 o 
  -4   7   5      318.96      305.69     18.46 o 
  -3   7   5     1077.06     1075.09     32.53 o 
  -2   7   5     3387.77     3444.69     64.06 o 
  -1   7   5     2484.88     2433.97     51.53 o 
   0   7   5     2830.82     2844.54     49.44 o 
   1   7   5     1314.05     1309.07     31.26 o 
   2   7   5     3686.69     3706.13     79.25 o 
   3   7   5       32.64       28.51      8.98 o 
   4   7   5     1548.44     1604.91     70.21 o 
   5   7   5       90.28       74.23     18.30 o 
   6   7   5     1117.20     1027.05     48.40 o 
 -11   8   5      726.38      770.18     36.13 o 
 -10   8   5      568.62      583.37     21.40 o 
  -9   8   5      798.84      847.41     25.53 o 
  -8   8   5      778.38      841.94     24.24 o 
  -7   8   5     2796.41     2775.68     45.01 o 
  -6   8   5     1611.19     1563.57     35.41 o 
  -5   8   5     4031.09     3948.66     61.94 o 
  -4   8   5      352.02      372.03     21.74 o 
  -3   8   5     2471.44     2479.02    103.86 o 
  -2   8   5      304.53      257.43     21.81 o 
  -1   8   5     2265.53     2281.96     44.00 o 
   0   8   5     1259.32     1292.06     43.10 o 
   1   8   5     2386.02     2391.50     55.27 o 
   2   8   5     3224.28     3182.19     60.79 o 
   3   8   5     1018.50     1031.41     44.01 o 
   4   8   5     1977.91     1857.41     62.79 o 
   5   8   5      194.09      141.71     23.37 o 
 -11   9   5      389.91      424.25     26.33 o 
 -10   9   5      306.43      281.26     26.43 o 
  -9   9   5      936.49     1013.79     28.43 o 
  -8   9   5      159.85      136.81     18.08 o 
  -7   9   5     2964.39     2988.38     52.85 o 
  -6   9   5       12.13        2.74      7.30 o 
  -5   9   5     3430.27     3347.81     69.79 o 
  -4   9   5      138.72      146.24     14.46 o 
  -3   9   5     5032.97     4884.87    164.79 o 
  -2   9   5       35.77       43.66     20.24 o 
  -1   9   5     1717.48     1686.66     38.29 o 
   0   9   5      263.22      235.63     15.92 o 
   1   9   5     1176.00     1139.55     31.59 o 
   2   9   5     1000.20      905.02     65.30 o 
   3   9   5      832.80      864.25     42.44 o 
   4   9   5     1148.46     1098.55     98.10 o 
 -10  10   5      742.97      745.48     25.98 o 
  -9  10   5      877.57      896.02     51.00 o 
  -8  10   5      321.39      293.54     33.76 o 
  -7  10   5     1860.32     1912.51     41.63 o 
  -6  10   5        2.04       -0.70      8.86 o 
  -5  10   5     1613.19     1677.66     50.79 o 
  -4  10   5        5.61       -4.98      9.01 o 
  -3  10   5     2176.83     2176.16     53.63 o 
  -2  10   5      452.22      407.45     19.91 o 
  -1  10   5      833.90      838.77     27.78 o 
   0  10   5      721.32      722.74     37.01 o 
   1  10   5     1442.38     1426.91     52.66 o 
   2  10   5      793.89      768.60     40.75 o 
  -9  11   5      794.25      766.82     29.00 o 
  -8  11   5      271.93      243.95     20.47 o 
  -7  11   5     1516.83     1513.33     42.93 o 
  -6  11   5        7.02        5.92     10.26 o 
  -5  11   5     2600.72     2557.39     72.02 o 
  -4  11   5       12.75        3.72     12.19 o 
  -3  11   5     3083.83     3070.73     71.10 o 
  -2  11   5       59.11       61.79     17.30 o 
  -1  11   5     1598.88     1572.21     94.97 o 
   0  11   5      456.08      400.96     35.73 o 
   1  11   5     1735.99     1666.00     59.48 o 
  -7  12   5      710.66      704.56     34.84 o 
  -6  12   5      458.03      437.51     39.87 o 
  -5  12   5     1197.68     1106.11     96.38 o 
  -4  12   5       53.81       43.24     16.43 o 
  -3  12   5     1215.54     1150.15     46.82 o 
  -2  12   5        1.60       -1.15     14.40 o 
   2 -14   6      965.74      942.84     65.99 o 
   3 -14   6      291.67      219.71     35.70 o 
   4 -14   6     1117.69     1185.78     70.94 o 
   5 -14   6      669.74      687.19     57.66 o 
   6 -14   6     1057.29     1079.14     87.21 o 
   0 -13   6     1053.00     1127.43     47.73 o 
   1 -13   6        1.54       -5.01     11.95 o 
   2 -13   6      647.25      682.15     36.68 o 
   3 -13   6      833.73      865.74     64.64 o 
   4 -13   6      293.24      292.11     29.91 o 
   5 -13   6      893.60      987.92     49.98 o 
   6 -13   6      700.97      690.77     64.79 o 
   7 -13   6     1313.12     1377.33     65.60 o 
   8 -13   6      150.39      112.58     36.59 o 
  -2 -12   6     1669.03     1717.02     68.64 o 
  -1 -12   6       78.42       56.10     15.89 o 
   0 -12   6     2418.78     2458.25     74.24 o 
   1 -12   6        2.05        2.04     11.10 o 
   2 -12   6     2327.51     2544.46     59.38 o 
   3 -12   6      745.68      775.71     31.79 o 
   4 -12   6     2028.60     2083.05     68.55 o 
   5 -12   6     1566.50     1722.36     64.97 o 
   6 -12   6     1718.07     1796.61     70.09 o 
   7 -12   6     2053.30     1952.16     76.02 o 
   8 -12   6      276.79      248.16     36.10 o 
   9 -12   6      876.28      898.31     84.48 o 
  -4 -11   6     1135.20     1096.56     73.47 o 
  -3 -11   6       64.54       36.10     14.13 o 
  -2 -11   6     1823.93     1727.70     56.50 o 
  -1 -11   6      530.55      464.58     28.68 o 
   0 -11   6     2105.10     2189.10     62.37 o 
   1 -11   6      346.55      329.84     20.50 o 
   2 -11   6     2828.83     2976.36     67.28 o 
   3 -11   6       64.77       85.38     14.06 o 
   4 -11   6     1557.92     1627.96     59.08 o 
   5 -11   6      477.07      465.38     36.93 o 
   6 -11   6      578.45      569.62     41.93 o 
   7 -11   6     1934.94     2003.26     75.24 o 
   8 -11   6      476.68      401.43     39.76 o 
   9 -11   6      959.35      926.53     56.84 o 
  10 -11   6      134.18       76.32     17.47 o 
  -5 -10   6      140.89      148.55     20.26 o 
  -4 -10   6      339.76      310.11     25.51 o 
  -3 -10   6       21.02       21.79     11.89 o 
  -2 -10   6     1686.80     1673.96     60.27 o 
  -1 -10   6       64.85       51.80     11.04 o 
   0 -10   6     2073.82     2105.87     48.83 o 
   1 -10   6      799.31      811.52     28.71 o 
   2 -10   6     2145.18     2304.26     45.12 o 
   3 -10   6       16.80       17.63      8.44 o 
   4 -10   6     2637.72     2767.53     62.58 o 
   5 -10   6      585.19      560.36     51.53 o 
   6 -10   6     2000.19     1947.93    149.44 o 
   7 -10   6     2472.22     2475.23    114.17 o 
   8 -10   6     1599.08     1526.27     45.14 o 
   9 -10   6     1383.55     1343.60     44.26 o 
  10 -10   6      312.31      306.65     24.97 o 
  11 -10   6     1164.50     1131.04     65.54 o 
  -6  -9   6     1012.48     1103.06     45.34 o 
  -5  -9   6     1210.56     1212.50     45.63 o 
  -4  -9   6     1101.20     1109.07     55.53 o 
  -3  -9   6      457.92      523.33     27.43 o 
  -2  -9   6     2931.42     2853.50     67.53 o 
  -1  -9   6       61.67       51.83      9.64 o 
   0  -9   6     6452.96     6602.25    105.77 o 
   1  -9   6        0.96        1.01      6.92 o 
   2  -9   6     7994.65     8260.67    110.23 o 
   3  -9   6      382.76      432.67     18.34 o 
   4  -9   6     2020.77     2128.13     51.65 o 
   5  -9   6      796.29      798.48     32.04 o 
   6  -9   6      854.59      847.97     25.48 o 
   7  -9   6      890.45      913.75     38.71 o 
   8  -9   6      447.08      411.34     31.90 o 
   9  -9   6     1225.50     1204.26     46.83 o 
  10  -9   6       36.48       14.37     20.97 o 
  11  -9   6      925.74      839.56     38.57 o 
  -7  -8   6     1578.62     1654.90     55.69 o 
  -6  -8   6      573.98      557.55     30.24 o 
  -5  -8   6     2273.14     2319.21     63.39 o 
  -4  -8   6      503.20      511.21     20.87 o 
  -3  -8   6     1774.49     1691.89     36.78 o 
  -2  -8   6      979.83      909.70     27.95 o 
  -1  -8   6      320.24      315.57     16.62 o 
   0  -8   6     2885.67     2943.32     55.95 o 
   1  -8   6       90.62       93.50     10.60 o 
   2  -8   6     5939.35     5931.87     81.93 o 
   3  -8   6     1443.40     1463.49     31.39 o 
   4  -8   6     3081.87     3118.12     63.50 o 
   5  -8   6     2513.29     2578.19     45.55 o 
   6  -8   6     4561.47     4738.24     72.51 o 
   7  -8   6     1610.28     1606.43     36.87 o 
   8  -8   6     1881.97     1843.98     48.99 o 
   9  -8   6     1823.35     1876.62     51.73 o 
  10  -8   6      767.10      758.60     50.39 o 
  11  -8   6     1782.16     1738.47     54.67 o 
  -7  -7   6      915.21      866.39     36.86 o 
  -6  -7   6      956.93      935.81     64.87 o 
  -5  -7   6     1363.62     1308.45     32.61 o 
  -4  -7   6     2018.39     2062.24     41.33 o 
  -3  -7   6     2149.28     2044.21     39.69 o 
  -2  -7   6     2971.24     2990.99     55.60 o 
  -1  -7   6     1974.30     1901.58     39.97 o 
   0  -7   6     5827.74     5806.29     90.44 o 
   1  -7   6      985.88      918.99     25.20 o 
   2  -7   6     3869.62     3764.59     81.80 o 
   3  -7   6      139.54      197.37     15.91 o 
   4  -7   6     2421.28     2408.78     40.85 o 
   5  -7   6      157.99      176.53     15.63 o 
   6  -7   6     2916.39     2925.71     50.68 o 
   7  -7   6      992.40      988.36     27.68 o 
   8  -7   6      475.61      478.87     24.77 o 
   9  -7   6     1508.34     1514.45     69.38 o 
  10  -7   6      882.64      804.31     34.67 o 
  11  -7   6     1172.93     1223.42     44.99 o 
  -8  -6   6       16.50       17.66     10.96 o 
  -7  -6   6     2192.25     2195.46     46.51 o 
  -6  -6   6     1804.87     1770.50     39.02 o 
  -5  -6   6      592.26      571.28     20.69 o 
  -4  -6   6     1328.23     1274.58     30.09 o 
  -3  -6   6     1513.28     1487.64     30.99 o 
  -2  -6   6      598.55      625.78     19.72 o 
  -1  -6   6     2823.35     2889.60     50.72 o 
   0  -6   6     7537.23     7606.44    110.14 o 
   1  -6   6     1974.81     2089.17     39.45 o 
   2  -6   6     5460.80     5593.58     63.26 o 
   3  -6   6      150.00      155.74      8.84 o 
   4  -6   6     2254.50     2019.18     35.27 o 
   5  -6   6      909.18      952.39     23.68 o 
   6  -6   6     2086.54     2034.49     39.07 o 
   7  -6   6     3088.38     3129.34     54.50 o 
   8  -6   6      362.55      331.64     17.82 o 
   9  -6   6     2497.15     2291.35     56.90 o 
  10  -6   6      725.28      674.40     38.52 o 
  11  -6   6     1518.28     1378.22     54.56 o 
  -9  -5   6     1092.34     1061.52     40.53 o 
  -8  -5   6      384.49      387.89     27.07 o 
  -7  -5   6     2922.95     3061.96     55.86 o 
  -6  -5   6      936.80      902.62     25.59 o 
  -5  -5   6     2712.02     2675.58     47.08 o 
  -4  -5   6     2939.32     2789.93     46.87 o 
  -3  -5   6     1879.61     1882.25     43.25 o 
  -2  -5   6     2890.62     2801.22     48.44 o 
  -1  -5   6      150.39      152.70      8.79 o 
   0  -5   6    19770.02    19489.63    322.23 o 
   1  -5   6      270.04      275.84      8.95 o 
   2  -5   6    22539.02    22638.59    323.97 o 
   3  -5   6      488.79      527.49     14.56 o 
   4  -5   6     5487.46     5178.52     69.91 o 
   5  -5   6        4.04       11.77      5.18 o 
   6  -5   6     4811.27     4680.89     69.15 o 
   7  -5   6      303.44      302.78     15.63 o 
   8  -5   6     3970.75     4027.74     69.36 o 
   9  -5   6     2094.30     2076.14     53.43 o 
  10  -5   6      183.60      165.20     33.84 o 
  11  -5   6     1374.90     1261.22     45.35 o 
  -9  -4   6     1531.23     1563.00    165.36 o 
  -8  -4   6        1.05       10.11      8.00 o 
  -7  -4   6     3382.86     3460.24     59.22 o 
  -6  -4   6      133.09      129.47     10.52 o 
  -5  -4   6     7852.28     7700.30    102.97 o 
  -4  -4   6      303.03      309.41     12.40 o 
  -3  -4   6     6122.83     6151.56     88.25 o 
  -2  -4   6     1635.59     1590.61     34.17 o 
  -1  -4   6     2975.99     2957.66     46.01 o 
   0  -4   6     3600.83     3686.75     59.20 o 
   1  -4   6     1021.62     1043.45     17.92 o 
   2  -4   6    16660.23    17469.03    251.16 o 
   3  -4   6       69.76       86.16      5.80 o 
   4  -4   6     8239.70     8214.01    101.63 o 
   5  -4   6      216.79      212.25     10.96 o 
   6  -4   6     3044.37     3018.35     49.76 o 
   7  -4   6     1022.25      985.60     26.63 o 
   8  -4   6     5171.93     5125.95     79.08 o 
   9  -4   6     1666.45     1640.34     71.82 o 
  10  -4   6      915.51      935.51     58.91 o 
  11  -4   6     1538.68     1564.24     50.95 o 
 -10  -3   6      144.24      156.11     26.05 o 
  -9  -3   6     1126.17     1224.08     82.78 o 
  -8  -3   6      128.62      130.23     20.97 o 
  -7  -3   6     1171.97     1164.70     38.90 o 
  -6  -3   6      496.09      435.86     20.14 o 
  -5  -3   6     3938.44     3717.66     84.13 o 
  -4  -3   6      698.98      670.66     18.63 o 
  -3  -3   6      680.79      648.83     16.72 o 
  -2  -3   6      939.88      861.43     21.57 o 
  -1  -3   6     5648.96     6154.88    123.88 o 
   0  -3   6    10380.33    10034.42    170.78 o 
   1  -3   6     1486.07     1518.18     30.80 o 
   2  -3   6    15528.72    16358.30    216.08 o 
   3  -3   6     1154.13     1194.25     19.74 o 
   4  -3   6    10187.78    10169.01    122.21 o 
   5  -3   6       79.45       89.52      8.99 o 
   6  -3   6     5940.39     5602.82     78.64 o 
   7  -3   6       79.61       87.94      9.79 o 
   8  -3   6     5275.49     5223.67     96.10 o 
   9  -3   6     1146.15     1076.46     37.26 o 
  10  -3   6      834.67      882.51     80.47 o 
  11  -3   6      624.08      566.89     62.72 o 
 -10  -2   6       55.06       41.41     16.59 o 
  -9  -2   6     1376.57     1428.67     57.32 o 
  -8  -2   6      171.38      237.57     50.93 o 
  -7  -2   6     2105.91     1952.78     49.29 o 
  -6  -2   6      434.27      472.97     21.71 o 
  -5  -2   6     7496.30     7413.56    118.94 o 
  -4  -2   6     6620.82     6512.51     83.74 o 
  -3  -2   6     7381.70     7083.89     91.65 o 
  -2  -2   6     4130.07     4082.75     56.16 o 
  -1  -2   6    16932.25    16828.19    221.94 o 
   0  -2   6     9890.36     9955.03    131.83 o 
   1  -2   6      136.80      121.62      5.65 o 
   2  -2   6    12081.01    11877.16    132.28 o 
   3  -2   6       27.45       47.09      4.35 o 
   4  -2   6     5417.94     5276.25     60.52 o 
   5  -2   6       36.75       28.88      5.55 o 
   6  -2   6     2016.00     1998.55     37.76 o 
   7  -2   6      540.18      565.74     20.26 o 
   8  -2   6     2395.71     2322.01     48.75 o 
   9  -2   6     1381.57     1407.23     48.49 o 
  10  -2   6      577.79      546.21     32.62 o 
  11  -2   6      755.54      729.71     39.65 o 
 -11  -1   6     1309.78     1339.63     67.06 o 
 -10  -1   6      409.13      423.53     39.15 o 
  -9  -1   6     1757.91     1871.24     65.53 o 
  -8  -1   6      465.16      493.09     31.49 o 
  -7  -1   6     2146.57     2238.68     48.53 o 
  -6  -1   6      767.77      741.57     20.18 o 
  -5  -1   6     3595.33     3618.50     66.94 o 
  -4  -1   6     3607.00     3716.68     54.71 o 
  -3  -1   6     2784.27     2726.34     45.18 o 
  -2  -1   6      173.00      119.02      5.94 o 
  -1  -1   6     6351.96     6539.22    111.24 o 
   0  -1   6     6662.87     5982.23     70.42 o 
   1  -1   6     1187.03     1153.22     18.66 o 
   2  -1   6    33433.89    33085.12    353.15 o 
   3  -1   6     1532.66     1526.95     22.59 o 
   4  -1   6    17989.67    17962.32    178.67 o 
   5  -1   6      450.11      421.19     12.97 o 
   6  -1   6     4261.52     4192.44     63.53 o 
   7  -1   6      168.37      136.92     11.83 o 
   8  -1   6     4470.08     4386.53     79.15 o 
   9  -1   6     1379.62     1309.33     47.65 o 
  10  -1   6      875.27      815.30     47.46 o 
 -11   0   6     1386.07     1376.23    101.09 o 
 -10   0   6      224.01      277.90     29.17 o 
  -9   0   6     1726.47     1727.89     44.45 o 
  -8   0   6      396.40      402.21     19.27 o 
  -7   0   6      788.04      863.29     37.40 o 
  -6   0   6      183.06      207.78     14.62 o 
  -5   0   6     3413.72     3565.76     65.44 o 
  -4   0   6     1605.38     1581.59     46.46 o 
  -3   0   6    11082.70    11199.21    134.71 o 
  -2   0   6     2383.80     2349.70     33.80 o 
  -1   0   6     2128.94     1946.05     41.35 o 
   0   0   6      621.25      698.37     16.87 o 
   1   0   6      101.82      100.31      5.99 o 
   2   0   6       73.56       72.05      7.74 o 
   3   0   6     4087.06     4268.67     54.08 o 
   4   0   6     4954.51     4756.63     60.09 o 
   5   0   6      216.22      209.37      9.95 o 
   6   0   6     4142.49     4041.52     58.34 o 
   7   0   6      504.29      457.81     20.82 o 
   8   0   6     4058.96     3977.48     91.34 o 
   9   0   6      509.39      503.58     30.72 o 
  10   0   6      935.02      845.27     51.71 o 
 -11   1   6     1552.59     1645.35     65.85 o 
 -10   1   6      401.80      390.09     31.69 o 
  -9   1   6     3825.68     4018.50    153.00 o 
  -8   1   6       70.63       66.72     14.50 o 
  -7   1   6     1597.13     1692.71     53.60 o 
  -6   1   6       16.45       14.29      7.75 o 
  -5   1   6     2843.61     2665.78     52.56 o 
  -4   1   6      556.07      637.02     23.34 o 
  -3   1   6     3882.54     4251.03     57.10 o 
  -2   1   6     4344.56     4635.03     52.20 o 
  -1   1   6      205.01      266.95      8.18 o 
   0   1   6     7443.50     7626.54    103.34 o 
   1   1   6     1142.59     1389.21     37.40 o 
   2   1   6     3278.92     3264.21     45.08 o 
   3   1   6       18.90       13.16      4.01 o 
   4   1   6     4039.01     3967.64     48.81 o 
   5   1   6      702.95      664.09     18.54 o 
   6   1   6     5117.23     5068.24     82.27 o 
   7   1   6       31.72       38.44      7.95 o 
   8   1   6     2616.74     2707.62     72.11 o 
   9   1   6      258.66      265.97     27.59 o 
  10   1   6     1061.82     1017.09     47.01 o 
 -11   2   6      557.02      553.69     38.98 o 
 -10   2   6      452.08      459.56     33.17 o 
  -9   2   6     3471.05     3594.52     95.44 o 
  -8   2   6      149.54      136.45     29.75 o 
  -7   2   6     4008.79     3872.75     92.34 o 
  -6   2   6      107.15      128.34     15.08 o 
  -5   2   6     8743.62     8483.72    176.74 o 
  -4   2   6     4738.61     5103.73    111.80 o 
  -3   2   6     7625.19     7538.24     83.26 o 
  -2   2   6    10473.27    10467.54    125.21 o 
  -1   2   6     5207.58     5100.36     75.48 o 
   0   2   6    11685.31    11500.98    134.43 o 
   1   2   6     4595.05     4346.55     69.48 o 
   2   2   6     5185.05     5009.73     66.16 o 
   3   2   6        6.13       23.90      4.83 o 
   4   2   6     2379.18     2348.74     34.88 o 
   5   2   6       72.48       59.42      8.06 o 
   6   2   6     1785.40     1744.78     35.14 o 
   7   2   6      140.46      127.33     11.61 o 
   8   2   6      936.03      927.07     73.44 o 
   9   2   6      239.15      195.42     59.50 o 
 -11   3   6     1106.88     1053.97     63.38 o 
 -10   3   6        8.18       14.78     13.95 o 
  -9   3   6     2494.54     2560.33    123.57 o 
  -8   3   6      531.35      526.76     31.08 o 
  -7   3   6     3412.27     3370.87     84.10 o 
  -6   3   6     1033.72     1063.78     23.32 o 
  -5   3   6     8759.51     8697.10    133.27 o 
  -4   3   6      357.59      289.75     15.08 o 
  -3   3   6    11469.62    10931.75    117.61 o 
  -2   3   6     1536.85     1479.48     27.11 o 
  -1   3   6     7173.80     6935.71    101.76 o 
   0   3   6     2397.02     2398.83     39.33 o 
   1   3   6     4284.85     4056.72     48.82 o 
   2   3   6     2221.90     2201.65     56.57 o 
   3   3   6     1339.45     1418.63     25.66 o 
   4   3   6     4290.25     4193.70     54.56 o 
   5   3   6      398.15      374.07     16.16 o 
   6   3   6     2867.48     2896.05     50.05 o 
   7   3   6      238.17      277.25     24.02 o 
   8   3   6     1442.10     1378.91     51.42 o 
 -11   4   6      977.03      999.66    112.16 o 
 -10   4   6      109.29      141.45     22.85 o 
  -9   4   6     1819.07     1903.58     52.36 o 
  -8   4   6      255.53      253.04     34.12 o 
  -7   4   6     1508.78     1454.74     28.68 o 
  -6   4   6        3.90        7.20      3.77 o 
  -5   4   6     2105.68     2110.43     33.78 o 
  -4   4   6      659.98      628.29     18.76 o 
  -3   4   6     4829.84     4677.67     75.72 o 
  -2   4   6     3543.10     3495.32     52.27 o 
  -1   4   6     2346.14     2188.19     44.59 o 
   0   4   6     3692.41     3687.60     54.60 o 
   1   4   6     4282.73     4200.03     61.10 o 
   2   4   6     5105.43     5056.52     95.42 o 
   3   4   6     6013.88     5915.81     73.41 o 
   4   4   6     5883.78     5737.43     71.27 o 
   5   4   6      903.24      924.44     30.54 o 
   6   4   6     1569.09     1547.02     35.17 o 
   7   4   6        1.05       -0.87     11.84 o 
   8   4   6      823.49      920.05     69.21 o 
 -11   5   6     1474.16     1644.14     71.58 o 
 -10   5   6      403.11      460.06     28.88 o 
  -9   5   6     3096.94     3062.19     70.02 o 
  -8   5   6      219.28      209.73     12.94 o 
  -7   5   6     6795.18     6585.80     89.48 o 
  -6   5   6       82.26       91.03      7.08 o 
  -5   5   6     7433.43     7135.34     83.00 o 
  -4   5   6       25.58       30.60      4.11 o 
  -3   5   6     9590.34     9449.46    103.84 o 
  -2   5   6      548.74      526.42     20.74 o 
  -1   5   6     3653.32     3644.63     69.37 o 
   0   5   6      198.52      198.61     20.30 o 
   1   5   6      108.77      144.04     10.38 o 
   2   5   6     1991.09     1938.95     37.74 o 
   3   5   6        8.74       13.25      7.18 o 
   4   5   6     2376.75     2303.10     39.00 o 
   5   5   6       11.11        6.16      6.84 o 
   6   5   6     1814.39     1679.56     55.24 o 
   7   5   6       34.13       24.01     14.71 o 
 -11   6   6      766.21      882.45     38.98 o 
 -10   6   6     1344.16     1385.64     45.57 o 
  -9   6   6     1773.64     1885.92     37.89 o 
  -8   6   6      340.47      356.98     27.91 o 
  -7   6   6     4746.60     4754.44     69.73 o 
  -6   6   6      565.32      486.44     14.27 o 
  -5   6   6     5904.15     5889.47     72.29 o 
  -4   6   6       59.07       63.47      9.98 o 
  -3   6   6     3138.32     3205.47     49.14 o 
  -2   6   6     5567.18     5425.14     85.97 o 
  -1   6   6     3396.59     3372.47     61.29 o 
   0   6   6     1126.08     1100.47     35.92 o 
   1   6   6     2832.70     2766.19     48.29 o 
   2   6   6     2156.77     2148.15     41.85 o 
   3   6   6      879.29      938.03     23.65 o 
   4   6   6     2611.14     2664.83     44.30 o 
   5   6   6      185.26      151.00     16.58 o 
   6   6   6     1473.82     1552.82     54.86 o 
 -11   7   6      330.07      323.32     16.60 o 
 -10   7   6      443.26      405.08     17.51 o 
  -9   7   6      758.14      761.71     22.44 o 
  -8   7   6       94.21      100.78      9.92 o 
  -7   7   6     3434.14     3378.30     54.92 o 
  -6   7   6      142.98      157.04     10.00 o 
  -5   7   6     6300.33     6243.68     84.97 o 
  -4   7   6       13.22       24.44      6.36 o 
  -3   7   6     3538.98     3545.80     63.50 o 
  -2   7   6       28.71       20.01      7.41 o 
  -1   7   6     4810.29     4917.47     73.11 o 
   0   7   6       31.78       30.20     17.35 o 
   1   7   6     3645.06     3566.06     58.99 o 
   2   7   6      435.78      390.46     18.61 o 
   3   7   6      871.01      805.07     27.38 o 
   4   7   6     1113.65     1099.24     45.59 o 
   5   7   6      354.68      321.17     28.63 o 
 -11   8   6      568.50      515.45     23.71 o 
 -10   8   6      564.16      496.61     19.48 o 
  -9   8   6      737.79      734.96     22.53 o 
  -8   8   6      675.57      613.86     20.29 o 
  -7   8   6      680.19      612.31     18.41 o 
  -6   8   6      490.38      455.99     17.11 o 
  -5   8   6     1112.36     1098.19     27.75 o 
  -4   8   6      114.97      114.63     13.41 o 
  -3   8   6     2839.35     2707.02     55.28 o 
  -2   8   6      843.74      762.58     27.32 o 
  -1   8   6     1636.41     1699.29     37.09 o 
   0   8   6     1693.65     1686.17     37.67 o 
   1   8   6      811.62      878.65     26.88 o 
   2   8   6     1437.28     1427.52     35.54 o 
   3   8   6      766.43      737.30     30.65 o 
   4   8   6     1343.61     1319.65     78.35 o 
 -10   9   6      581.51      567.84     31.94 o 
  -9   9   6     1616.44     1546.36     35.60 o 
  -8   9   6      805.56      773.10     28.61 o 
  -7   9   6     3888.70     3738.01     61.73 o 
  -6   9   6       46.90       29.08     10.93 o 
  -5   9   6     2637.52     2530.83     57.82 o 
  -4   9   6      112.01      111.04     12.84 o 
  -3   9   6     2713.16     2690.74     58.18 o 
  -2   9   6      202.30      241.00     37.86 o 
  -1   9   6     1140.55     1130.21     30.89 o 
   0   9   6      625.16      657.25     24.12 o 
   1   9   6     1159.79     1156.72     32.58 o 
   2   9   6      624.22      602.71     34.91 o 
   3   9   6     1145.79     1264.10     50.98 o 
  -9  10   6      941.04      912.78     38.59 o 
  -8  10   6     1075.27     1083.94     39.11 o 
  -7  10   6     1729.55     1722.20     38.46 o 
  -6  10   6      360.77      337.72     23.99 o 
  -5  10   6     1821.86     1790.93     57.92 o 
  -4  10   6      485.28      440.03     23.24 o 
  -3  10   6     2582.56     2659.59     60.63 o 
  -2  10   6        1.11       -1.17     10.45 o 
  -1  10   6     1033.03     1090.38     31.62 o 
   0  10   6      437.06      475.86     25.91 o 
   1  10   6     1104.09      944.12     42.62 o 
   2  10   6     1172.29     1118.26     76.37 o 
  -8  11   6      398.65      355.70     26.76 o 
  -7  11   6     1268.34     1298.12     42.80 o 
  -6  11   6      111.54       99.35     19.43 o 
  -5  11   6     1635.27     1589.89     50.62 o 
  -4  11   6       21.51       15.61     12.49 o 
  -3  11   6     1349.81     1326.23     36.08 o 
  -2  11   6        0.67       -4.41     10.13 o 
  -1  11   6     1040.83     1083.87     45.07 o 
   0  11   6       16.83       15.90     15.76 o 
  -6  12   6      300.30      308.12     48.52 o 
  -5  12   6     2154.31     2169.34     67.12 o 
  -4  12   6       15.93       18.01     30.38 o 
  -3  12   6     1518.94     1483.68     53.07 o 
   3 -14   7      302.85      335.26     39.38 o 
   4 -14   7     1003.95     1082.24     64.96 o 
   5 -14   7      515.06      461.33     36.79 o 
   6 -14   7      764.96      683.22    106.09 o 
   0 -13   7     1325.15     1315.25     97.27 o 
   1 -13   7       33.99       29.67     18.60 o 
   2 -13   7     1920.05     2037.90     91.12 o 
   3 -13   7      201.44      192.56     24.92 o 
   4 -13   7      938.27      922.66     92.93 o 
   5 -13   7      312.90      353.20     33.24 o 
   6 -13   7      900.80      860.30     49.23 o 
   7 -13   7      939.58      933.37     54.04 o 
   8 -13   7      293.79      379.74     41.56 o 
  -2 -12   7      885.32      867.92     93.24 o 
  -1 -12   7       36.28       42.94     13.88 o 
   0 -12   7      441.82      539.35     30.85 o 
   1 -12   7       28.15       33.49     13.26 o 
   2 -12   7     1251.47     1251.86     39.00 o 
   3 -12   7      380.43      395.20     40.18 o 
   4 -12   7     1987.03     2131.81     68.39 o 
   5 -12   7      741.87      767.31     43.31 o 
   6 -12   7     2083.89     2192.42    162.40 o 
   7 -12   7     1583.40     1583.23    106.52 o 
   8 -12   7      917.83      924.38     55.36 o 
   9 -12   7      374.16      267.07     37.99 o 
  -3 -11   7      105.82      126.55     23.22 o 
  -2 -11   7     2513.27     2494.89     68.86 o 
  -1 -11   7      259.55      257.46     22.12 o 
   0 -11   7     1516.23     1578.36     42.69 o 
   1 -11   7       55.73       58.73     11.41 o 
   2 -11   7     2008.73     2070.67     43.80 o 
   3 -11   7       51.27       22.34     12.14 o 
   4 -11   7     2218.28     2322.96     70.70 o 
   5 -11   7       64.90       28.92     19.08 o 
   6 -11   7      788.35      752.89     45.97 o 
   7 -11   7     1912.51     1976.68     77.92 o 
   8 -11   7      344.65      260.04     36.27 o 
   9 -11   7     1150.29     1027.79     58.20 o 
  10 -11   7      417.08      333.49     26.83 o 
  -5 -10   7      881.62      903.02     40.16 o 
  -4 -10   7      434.52      409.86     41.33 o 
  -3 -10   7     1112.68     1039.96     40.42 o 
  -2 -10   7     2256.30     2245.12     51.51 o 
  -1 -10   7       83.09       93.71     12.09 o 
   0 -10   7     2823.09     2749.00     57.33 o 
   1 -10   7      414.88      451.67     32.59 o 
   2 -10   7     2694.17     2750.87     49.95 o 
   3 -10   7      322.48      346.39     20.94 o 
   4 -10   7     2965.43     3085.06     66.32 o 
   5 -10   7      578.03      604.15     48.23 o 
   6 -10   7     2270.58     2240.33     58.45 o 
   7 -10   7     1798.83     1783.84     68.19 o 
   8 -10   7      702.68      586.70     28.13 o 
   9 -10   7     1867.39     1820.24     51.79 o 
  10 -10   7      501.50      448.49     40.37 o 
  -6  -9   7      384.52      301.71     24.99 o 
  -5  -9   7      553.60      560.45     29.83 o 
  -4  -9   7     1196.10     1297.58     44.46 o 
  -3  -9   7      794.31      766.84     24.87 o 
  -2  -9   7     2528.80     2416.30     51.79 o 
  -1  -9   7      662.59      662.98     31.22 o 
   0  -9   7     4263.14     4146.29     73.68 o 
   1  -9   7     1859.46     1870.67     42.67 o 
   2  -9   7     7201.40     7386.40     99.80 o 
   3  -9   7      225.95      265.73     17.65 o 
   4  -9   7     3202.07     3229.21     66.08 o 
   5  -9   7       69.86       42.60     12.13 o 
   6  -9   7     2290.10     2269.37     56.51 o 
   7  -9   7       99.91       97.10     12.45 o 
   8  -9   7      662.35      631.52     28.89 o 
   9  -9   7      933.47      992.39     46.68 o 
  10  -9   7      184.11      169.51     20.28 o 
  11  -9   7     1200.88     1323.35     51.76 o 
  -7  -8   7     1063.31     1061.38     42.27 o 
  -6  -8   7      277.98      234.13     20.96 o 
  -5  -8   7     1229.71     1278.99     33.52 o 
  -4  -8   7      444.14      396.06     20.52 o 
  -3  -8   7      611.16      601.52     20.93 o 
  -2  -8   7     1222.55     1182.51     45.09 o 
  -1  -8   7       18.70       17.00      6.30 o 
   0  -8   7     2810.19     2929.70     55.13 o 
   1  -8   7        1.18       -0.70      5.14 o 
   2  -8   7     3717.15     3724.18     56.55 o 
   3  -8   7      245.64      273.20     16.77 o 
   4  -8   7     4153.48     4040.72     75.11 o 
   5  -8   7      401.32      412.50     28.00 o 
   6  -8   7     4523.02     4360.23     83.53 o 
   7  -8   7      459.93      456.05     19.74 o 
   8  -8   7      650.23      646.68     35.88 o 
   9  -8   7      777.06      725.41     49.86 o 
  10  -8   7      518.88      443.44     27.53 o 
  11  -8   7      969.16     1017.01     41.89 o 
  -7  -7   7     1076.76     1120.90     41.33 o 
  -6  -7   7      367.02      343.50     26.17 o 
  -5  -7   7     1183.61     1185.40     30.75 o 
  -4  -7   7     1279.58     1213.76     38.89 o 
  -3  -7   7      238.14      243.25     13.40 o 
  -2  -7   7     2930.81     2923.11     54.20 o 
  -1  -7   7      456.48      437.32     16.95 o 
   0  -7   7     6966.91     7031.99    105.20 o 
   1  -7   7      337.24      384.43     15.67 o 
   2  -7   7     5454.39     5412.35     74.26 o 
   3  -7   7     1354.47     1259.42     32.34 o 
   4  -7   7     8437.64     8693.84    110.09 o 
   5  -7   7      919.27      825.46     22.53 o 
   6  -7   7     6543.22     6290.66     88.58 o 
   7  -7   7      536.30      558.28     21.57 o 
   8  -7   7      952.56      926.37     33.66 o 
   9  -7   7      695.07      661.27     30.22 o 
  10  -7   7      648.40      612.78     52.59 o 
  11  -7   7      686.38      613.12     53.92 o 
  -8  -6   7        8.74        0.48      7.76 o 
  -7  -6   7     3230.16     3183.28     58.41 o 
  -6  -6   7     1065.63     1081.29     29.36 o 
  -5  -6   7     3462.94     3496.60     58.67 o 
  -4  -6   7      670.06      652.04     20.12 o 
  -3  -6   7     4694.14     4730.16     69.62 o 
  -2  -6   7      726.95      679.87     20.07 o 
  -1  -6   7     4116.36     3843.68     62.41 o 
   0  -6   7     5491.91     5361.72     80.76 o 
   1  -6   7      686.72      687.34     22.17 o 
   2  -6   7     5537.50     5502.23     61.78 o 
   3  -6   7      111.73       95.88      9.43 o 
   4  -6   7     6746.13     6571.77     85.67 o 
   5  -6   7     1634.43     1621.41     32.26 o 
   6  -6   7     3930.26     3905.34     61.06 o 
   7  -6   7     3659.35     3632.32     64.62 o 
   8  -6   7     1843.27     1799.45     56.57 o 
   9  -6   7     2217.61     2152.11     66.56 o 
  10  -6   7      958.04      945.36     43.85 o 
  11  -6   7     1319.40     1196.79     49.31 o 
  -9  -5   7      669.44      648.81     48.20 o 
  -8  -5   7        0.61        1.82      6.52 o 
  -7  -5   7     1353.93     1351.13     33.17 o 
  -6  -5   7     1534.50     1477.49     33.41 o 
  -5  -5   7     1296.71     1280.44     29.32 o 
  -4  -5   7     2348.94     2283.10     40.45 o 
  -3  -5   7     2621.43     2611.12     43.11 o 
  -2  -5   7     3344.58     3176.48     75.31 o 
  -1  -5   7      633.24      598.26     15.65 o 
   0  -5   7     2424.90     2407.76     42.26 o 
   1  -5   7      720.22      608.97     12.10 o 
   2  -5   7     4213.63     4408.57     76.89 o 
   3  -5   7      480.52      380.59     19.37 o 
   4  -5   7     4649.91     4810.38     65.65 o 
   5  -5   7      313.84      347.52     14.04 o 
   6  -5   7     3430.54     3354.74     54.39 o 
   7  -5   7       27.90       26.63      8.09 o 
   8  -5   7     3858.94     3748.11     86.25 o 
   9  -5   7      590.87      589.51     27.73 o 
  10  -5   7     1192.00     1233.39     58.42 o 
  11  -5   7     1375.87     1464.21     49.48 o 
  -9  -4   7     1508.76     1551.22     82.41 o 
  -8  -4   7        6.67       -5.74     12.13 o 
  -7  -4   7     2785.69     2599.24     62.56 o 
  -6  -4   7     1892.21     1871.69     37.16 o 
  -5  -4   7     1371.41     1366.68     30.28 o 
  -4  -4   7     2148.84     2104.23     37.00 o 
  -3  -4   7     2958.57     2847.51     43.45 o 
  -2  -4   7     7523.75     7294.26    255.93 o 
  -1  -4   7     6149.71     6012.40    292.52 o 
   0  -4   7     6730.48     6601.24    216.14 o 
   1  -4   7     4460.66     4300.87     76.48 o 
   2  -4   7     6275.43     6269.74     77.78 o 
   3  -4   7       17.02       39.34     11.05 o 
   4  -4   7     1123.89      984.35     36.52 o 
   5  -4   7      127.87      119.65     12.41 o 
   6  -4   7     1297.71     1239.58     28.48 o 
   7  -4   7      862.05      877.42     29.85 o 
   8  -4   7     1227.63     1216.76     32.20 o 
   9  -4   7      575.86      571.28     27.87 o 
  10  -4   7      557.46      521.66     28.75 o 
  11  -4   7     1141.90     1082.74    105.63 o 
 -10  -3   7      441.72      443.13     38.46 o 
  -9  -3   7     1913.68     1879.54     69.66 o 
  -8  -3   7      257.08      200.12     30.09 o 
  -7  -3   7     5950.35     5980.12    109.39 o 
  -6  -3   7        7.77       17.13      8.17 o 
  -5  -3   7     5152.85     5172.65     91.92 o 
  -4  -3   7       80.77       74.52      9.70 o 
  -3  -3   7     2281.86     2368.45     48.67 o 
  -2  -3   7     2035.33     2156.93     46.66 o 
  -1  -3   7     3286.69     3316.03     97.29 o 
   0  -3   7    10825.45    10691.31    184.11 o 
   1  -3   7      315.96      383.58      8.68 o 
   2  -3   7    23309.87    23164.11    224.83 o 
   3  -3   7     1359.48     1396.82     35.69 o 
   4  -3   7     7473.25     7055.96     88.71 o 
   5  -3   7       72.24       63.04      7.59 o 
   6  -3   7     5837.18     5805.03     81.37 o 
   7  -3   7      429.93      403.01     17.54 o 
   8  -3   7     1334.85     1317.92     33.69 o 
   9  -3   7      422.41      381.87     24.12 o 
  10  -3   7      276.93      271.84     24.94 o 
  11  -3   7      794.80      790.81     74.16 o 
 -10  -2   7       62.52       69.99     20.12 o 
  -9  -2   7     1274.70     1333.61     56.38 o 
  -8  -2   7       17.59       28.56     13.99 o 
  -7  -2   7     7039.51     7137.67    123.69 o 
  -6  -2   7        6.62       14.23     10.47 o 
  -5  -2   7     6377.31     6219.70    104.66 o 
  -4  -2   7      499.33      528.00     20.47 o 
  -3  -2   7     6132.23     5823.04     78.43 o 
  -2  -2   7     3367.37     3349.65     60.42 o 
  -1  -2   7    23687.73    23845.88    311.66 o 
   0  -2   7     2737.17     2862.13     37.11 o 
   1  -2   7     2723.67     2711.43     32.13 o 
   2  -2   7     4633.74     4732.18     58.98 o 
   3  -2   7       23.79       17.07      3.39 o 
   4  -2   7     4736.03     4281.05     51.23 o 
   5  -2   7       13.58       54.29      8.93 o 
   6  -2   7     6003.15     5895.55     90.64 o 
   7  -2   7      377.29      381.47     17.47 o 
   8  -2   7     2435.30     2442.78     52.92 o 
   9  -2   7      383.46      401.74     27.37 o 
  10  -2   7      781.22      785.21     60.79 o 
 -11  -1   7     1267.71     1298.45     73.81 o 
 -10  -1   7      110.20      132.92     23.55 o 
  -9  -1   7     1520.78     1473.83     58.30 o 
  -8  -1   7       73.55       54.18     15.36 o 
  -7  -1   7     4704.79     4742.14     89.80 o 
  -6  -1   7      270.26      243.22     21.45 o 
  -5  -1   7     4184.57     4101.82     75.05 o 
  -4  -1   7      250.08      234.31     14.24 o 
  -3  -1   7     2214.73     2266.64     36.58 o 
  -2  -1   7      462.02      427.44     11.26 o 
  -1  -1   7     6831.77     7317.50    128.74 o 
   0  -1   7     3720.47     3776.46     47.13 o 
   1  -1   7      638.07      701.48     14.13 o 
   2  -1   7     5166.92     5434.45     67.07 o 
   3  -1   7      155.40      155.33      7.09 o 
   4  -1   7     5353.13     5397.08     62.18 o 
   5  -1   7       69.04       87.20      8.09 o 
   6  -1   7     7425.73     7405.63     98.51 o 
   7  -1   7        6.70       15.83      7.94 o 
   8  -1   7     5803.59     5987.34     99.90 o 
   9  -1   7     1053.27     1013.80     68.81 o 
  10  -1   7     1244.93     1142.92     47.95 o 
 -11   0   7     1051.23     1052.13     78.90 o 
 -10   0   7      315.80      291.60     30.02 o 
  -9   0   7     1725.34     1792.24     64.27 o 
  -8   0   7      129.26      127.33     19.04 o 
  -7   0   7     1634.66     1525.26     66.34 o 
  -6   0   7     1170.48     1112.16     33.03 o 
  -5   0   7     7066.30     6989.52    112.60 o 
  -4   0   7     3487.48     3362.33     50.26 o 
  -3   0   7    14174.19    13990.94    166.26 o 
  -2   0   7     1022.43      938.26     17.28 o 
  -1   0   7    12521.51    12542.31    174.10 o 
   0   0   7    13271.70    13887.16    141.77 o 
   1   0   7    14884.35    15253.02    192.58 o 
   2   0   7     5259.16     4979.26     99.91 o 
   3   0   7      821.92      787.33     17.03 o 
   4   0   7     1366.11     1315.57     24.68 o 
   5   0   7      873.84      860.34     20.80 o 
   6   0   7     2742.26     2815.12     45.72 o 
   7   0   7        5.78       -6.58      6.58 o 
   8   0   7     2935.11     2886.92     64.97 o 
   9   0   7      774.28      754.68     37.41 o 
  10   0   7      749.40      831.57     41.66 o 
 -11   1   7      817.95      794.91     46.89 o 
 -10   1   7     1119.53     1183.30     52.99 o 
  -9   1   7     3760.17     3864.81    129.69 o 
  -8   1   7     1358.18     1361.51     54.04 o 
  -7   1   7     3184.30     3104.28     80.86 o 
  -6   1   7      804.40      696.41     41.33 o 
  -5   1   7     8462.15     8015.06    125.38 o 
  -4   1   7     4887.44     4944.28     67.78 o 
  -3   1   7     6043.09     5785.46     74.90 o 
  -2   1   7     4804.48     4501.26     47.68 o 
  -1   1   7     3234.50     3137.72     38.83 o 
   0   1   7    17165.73    16981.86    250.80 o 
   1   1   7    10067.96    10001.99    118.34 o 
   2   1   7    11467.32    11428.28    132.67 o 
   3   1   7     1501.89     1546.30     24.87 o 
   4   1   7     1687.94     1692.86     30.34 o 
   5   1   7      276.07      280.77     13.06 o 
   6   1   7     2177.06     2079.79     48.91 o 
   7   1   7       10.96        8.06      6.53 o 
   8   1   7     3489.95     3434.14     98.22 o 
   9   1   7      595.85      578.63     34.33 o 
 -11   2   7      448.38      403.51     54.53 o 
 -10   2   7      709.20      756.87     42.65 o 
  -9   2   7     1564.55     1551.13     65.13 o 
  -8   2   7      157.05      163.70     20.43 o 
  -7   2   7      992.22      947.00     39.54 o 
  -6   2   7     1759.62     1645.91     50.92 o 
  -5   2   7     4386.52     4131.56     91.07 o 
  -4   2   7      325.86      305.74     18.57 o 
  -3   2   7     2135.56     2052.24     30.35 o 
  -2   2   7      419.57      378.00     10.47 o 
  -1   2   7     4483.65     4295.96     57.89 o 
   0   2   7     6532.52     6419.44     81.38 o 
   1   2   7     4725.15     4649.02     74.32 o 
   2   2   7     8093.33     7826.60     93.77 o 
   3   2   7     5507.10     5382.10     63.30 o 
   4   2   7     7105.71     7010.00     80.07 o 
   5   2   7     2632.44     2621.72     62.59 o 
   6   2   7     3557.08     3695.87     58.22 o 
   7   2   7      116.79      108.19     11.36 o 
   8   2   7     2464.47     2366.12    117.53 o 
   9   2   7      314.01      325.60     28.96 o 
 -11   3   7     1536.10     1657.47    123.34 o 
 -10   3   7       78.12       93.23     39.23 o 
  -9   3   7     2616.81     2680.69     80.24 o 
  -8   3   7       79.84       79.02     15.90 o 
  -7   3   7     2709.84     2658.22     99.25 o 
  -6   3   7     1307.15     1296.20     36.67 o 
  -5   3   7     6240.83     5972.53     99.43 o 
  -4   3   7      179.35      166.03     12.73 o 
  -3   3   7     1780.50     1788.47     32.53 o 
  -2   3   7       29.67       28.97      5.07 o 
  -1   3   7     4613.93     4661.34     74.23 o 
   0   3   7     1008.71      953.12     22.75 o 
   1   3   7      791.77      848.93     26.18 o 
   2   3   7     2430.64     2468.98     40.92 o 
   3   3   7       34.48       52.93      6.72 o 
   4   3   7     3830.78     3713.35     50.68 o 
   5   3   7       10.66       13.61      6.45 o 
   6   3   7     1275.37     1281.14     31.14 o 
   7   3   7       14.35       11.53     11.63 o 
   8   3   7     2194.56     2268.00     68.94 o 
 -11   4   7      595.47      601.65     34.63 o 
 -10   4   7      658.93      740.01     34.80 o 
  -9   4   7     1990.44     1979.21     37.65 o 
  -8   4   7      152.48      153.96     14.96 o 
  -7   4   7     2530.15     2530.81     58.13 o 
  -6   4   7        2.53       -5.85      5.85 o 
  -5   4   7     6241.39     6086.00    109.12 o 
  -4   4   7      238.97      247.77     15.91 o 
  -3   4   7     5711.57     5509.33     76.73 o 
  -2   4   7     2274.08     2260.35     45.33 o 
  -1   4   7     2282.14     2214.61     45.75 o 
   0   4   7     1737.34     1744.46     40.46 o 
   1   4   7      549.61      576.25     16.60 o 
   2   4   7     2898.54     2802.35     46.34 o 
   3   4   7     1558.79     1582.43     29.30 o 
   4   4   7     4315.98     4225.09     57.43 o 
   5   4   7      163.92      137.33     12.04 o 
   6   4   7     1212.14     1136.84     30.37 o 
   7   4   7        6.55        8.55     12.16 o 
 -11   5   7      507.09      481.73     26.71 o 
 -10   5   7      976.41     1022.25     25.57 o 
  -9   5   7     1132.98     1070.65     39.01 o 
  -8   5   7       81.97       79.58      9.30 o 
  -7   5   7     2225.40     2237.90     66.94 o 
  -6   5   7       78.81       53.52     17.25 o 
  -5   5   7     5982.27     5894.53     85.74 o 
  -4   5   7       88.76       86.39     10.84 o 
  -3   5   7     8367.35     8072.42    123.32 o 
  -2   5   7      981.17      986.75     30.00 o 
  -1   5   7     4880.90     4923.83    195.80 o 
   0   5   7      642.25      678.25     18.50 o 
   1   5   7     4012.25     3873.54     67.77 o 
   2   5   7     1633.79     1612.83     34.03 o 
   3   5   7     1998.99     1973.29     36.51 o 
   4   5   7     1981.72     1957.39     35.82 o 
   5   5   7      141.22      136.67     14.31 o 
   6   5   7     1212.29     1220.55     47.10 o 
   7   5   7       12.27       23.11     14.30 o 
 -11   6   7      397.89      364.82     19.81 o 
 -10   6   7     1350.58     1403.29     31.15 o 
  -9   6   7      712.62      663.14     19.13 o 
  -8   6   7      376.51      383.65     18.54 o 
  -7   6   7     1288.17     1168.31     24.27 o 
  -6   6   7      208.56      193.24     14.45 o 
  -5   6   7     1737.08     1638.00     37.03 o 
  -4   6   7       31.80       34.57      9.52 o 
  -3   6   7     1306.40     1250.92     52.83 o 
  -2   6   7      622.93      617.72     18.05 o 
  -1   6   7     1032.90     1044.54     24.20 o 
   0   6   7     1336.92     1374.01     36.78 o 
   1   6   7     2808.66     2707.61     71.91 o 
   2   6   7     1606.90     1666.74     36.23 o 
   3   6   7     2142.79     2102.60     37.50 o 
   4   6   7      952.28      946.20     25.00 o 
   5   6   7      722.68      792.11     40.27 o 
   6   6   7     1422.33     1478.24     53.66 o 
 -11   7   7      509.95      507.09     26.08 o 
 -10   7   7      409.64      426.05     21.32 o 
  -9   7   7      735.36      756.72     34.93 o 
  -8   7   7      379.01      357.15     14.13 o 
  -7   7   7     2864.88     2835.83     47.12 o 
  -6   7   7      427.36      429.00     18.59 o 
  -5   7   7     7643.45     7477.17    106.51 o 
  -4   7   7      248.57      225.90     19.19 o 
  -3   7   7     6089.81     5844.82     81.39 o 
  -2   7   7      200.12      196.21     13.32 o 
  -1   7   7     1676.68     1656.75     42.13 o 
   0   7   7      631.33      618.15     47.92 o 
   1   7   7      899.92      957.51     27.16 o 
   2   7   7     1504.21     1526.83     53.64 o 
   3   7   7      758.40      733.02     22.25 o 
   4   7   7      666.33      655.56     25.13 o 
   5   7   7      389.84      323.60     28.92 o 
 -10   8   7      815.76      861.62     37.30 o 
  -9   8   7     1264.75     1388.86     30.65 o 
  -8   8   7      904.22      912.60     23.28 o 
  -7   8   7     1490.20     1529.60     31.24 o 
  -6   8   7     1148.53     1157.92     26.18 o 
  -5   8   7     2362.46     2337.71     53.77 o 
  -4   8   7       67.93       85.96      9.99 o 
  -3   8   7     4651.90     4709.81     81.87 o 
  -2   8   7      154.11      130.20     13.19 o 
  -1   8   7     2390.49     2417.47     77.32 o 
   0   8   7      611.51      566.86     21.53 o 
   1   8   7      983.28     1024.45     29.61 o 
   2   8   7     1433.38     1451.83     54.32 o 
   3   8   7      906.80      920.35     26.86 o 
   4   8   7     1964.27     1989.44     64.51 o 
 -10   9   7      499.15      462.03     31.75 o 
  -9   9   7      676.83      723.39     22.54 o 
  -8   9   7      784.64      777.38     29.31 o 
  -7   9   7     1180.44     1250.36     28.87 o 
  -6   9   7      152.49      151.90     11.22 o 
  -5   9   7     2241.24     2301.06     48.95 o 
  -4   9   7      260.44      284.17     17.07 o 
  -3   9   7     4543.88     4560.11    186.92 o 
  -2   9   7      176.40      161.67     13.64 o 
  -1   9   7     2315.41     2409.76     47.93 o 
   0   9   7       33.65       24.44      9.54 o 
   1   9   7     1595.10     1481.58     38.14 o 
   2   9   7      260.94      248.13     24.41 o 
   3   9   7     1244.55     1165.02     79.96 o 
  -9  10   7      823.17      806.13     24.86 o 
  -8  10   7      581.19      572.52     21.34 o 
  -7  10   7      928.65      903.24     27.40 o 
  -6  10   7       59.16       62.85     10.43 o 
  -5  10   7     1316.05     1377.27     51.26 o 
  -4  10   7       30.57       20.66      9.81 o 
  -3  10   7     1941.64     1979.52     49.53 o 
  -2  10   7       12.09       31.40     10.19 o 
  -1  10   7      709.84      728.45     27.59 o 
   0  10   7        3.03        0.20      9.95 o 
   1  10   7      902.50      920.40     41.80 o 
  -7  11   7      891.67      876.91    179.13 o 
  -6  11   7      189.11      181.09     30.81 o 
  -5  11   7     1608.19     1607.97     50.50 o 
  -4  11   7       39.10       40.69     13.71 o 
  -3  11   7     1330.40     1342.66     59.37 o 
  -2  11   7      155.85      132.16     16.14 o 
  -1  11   7     1363.11     1370.34     60.88 o 
   4 -14   8     1640.35     1814.93     64.33 o 
   5 -14   8      387.67      420.19     35.56 o 
   0 -13   8     1149.74     1193.72     86.06 o 
   1 -13   8        2.36       11.18     12.13 o 
   2 -13   8     1244.74     1334.12     71.46 o 
   3 -13   8       11.89       16.26     15.01 o 
   4 -13   8      882.91      936.44     44.67 o 
   5 -13   8      247.66      289.52     30.22 o 
   6 -13   8      765.62      757.22     45.26 o 
   7 -13   8      703.37      763.16     48.73 o 
   8 -13   8      898.17      936.44     93.82 o 
  -2 -12   8      866.38      922.35     44.21 o 
  -1 -12   8      614.04      563.11     30.91 o 
   0 -12   8     1376.36     1410.16     48.15 o 
   1 -12   8        3.47        2.39      8.80 o 
   2 -12   8     1248.88     1295.15     48.25 o 
   3 -12   8       48.68       64.29     17.08 o 
   4 -12   8     1411.97     1465.40     54.76 o 
   5 -12   8      334.44      359.32     31.92 o 
   6 -12   8     1213.62     1235.30     68.93 o 
   7 -12   8     2147.61     2110.60     76.80 o 
   8 -12   8      749.02      619.24    105.66 o 
   9 -12   8     1536.81     1602.54     72.44 o 
  -3 -11   8      332.99      273.35     63.98 o 
  -2 -11   8     1797.55     1730.75     53.61 o 
  -1 -11   8      387.38      386.00     21.71 o 
   0 -11   8     2357.16     2287.56     52.51 o 
   1 -11   8      107.38      100.36     16.15 o 
   2 -11   8     3037.63     3173.34     56.50 o 
   3 -11   8      283.29      294.00     20.94 o 
   4 -11   8     4121.73     4361.26     86.30 o 
   5 -11   8        6.36       -1.69     11.06 o 
   6 -11   8     1680.86     1748.69     65.53 o 
   7 -11   8      981.39      982.80     52.60 o 
   8 -11   8      333.46      355.65     52.40 o 
   9 -11   8     1665.31     1499.49     98.68 o 
  10 -11   8      290.77      204.59     35.33 o 
  -5 -10   8      654.41      660.64     73.24 o 
  -4 -10   8      327.93      316.80     24.17 o 
  -3 -10   8     1002.32      992.88     32.31 o 
  -2 -10   8      767.04      769.39     35.01 o 
  -1 -10   8      147.26      149.69     14.08 o 
   0 -10   8     1277.05     1278.17     35.24 o 
   1 -10   8       52.20       39.23     10.02 o 
   2 -10   8     2015.93     2059.22     46.72 o 
   3 -10   8       10.54       24.26     10.03 o 
   4 -10   8     1586.37     1651.35     50.54 o 
   5 -10   8       54.57       58.01     18.36 o 
   6 -10   8     1951.59     2067.23     65.89 o 
   7 -10   8      469.09      440.73     36.79 o 
   8 -10   8     1222.75     1277.10     59.17 o 
   9 -10   8     1096.21     1064.12     39.18 o 
  10 -10   8      728.63      738.58     35.30 o 
  -6  -9   8      250.32      195.36     20.12 o 
  -5  -9   8     1025.86      998.83     41.13 o 
  -4  -9   8      680.74      669.33     24.11 o 
  -3  -9   8      927.96      893.45     26.71 o 
  -2  -9   8     1397.34     1363.41     36.39 o 
  -1  -9   8       36.31       48.73      8.92 o 
   0  -9   8     1619.36     1668.02     59.31 o 
   1  -9   8        6.03        7.84     11.41 o 
   2  -9   8     4131.07     4157.61     63.03 o 
   3  -9   8      119.66      172.70     17.27 o 
   4  -9   8     3316.59     3376.59     67.02 o 
   5  -9   8      194.00      191.78     17.77 o 
   6  -9   8     2946.85     2872.82     64.94 o 
   7  -9   8      492.51      451.17     20.23 o 
   8  -9   8      903.54      897.26     34.05 o 
   9  -9   8      890.66      893.92     67.18 o 
  10  -9   8      489.95      490.68     29.58 o 
  -6  -8   8      293.24      306.76     19.40 o 
  -5  -8   8     2695.15     2675.47     56.78 o 
  -4  -8   8      835.58      827.36     28.03 o 
  -3  -8   8     3016.56     2999.65     53.42 o 
  -2  -8   8     1692.63     1636.89     37.94 o 
  -1  -8   8      836.01      828.30     24.65 o 
   0  -8   8     2693.45     2765.75     51.75 o 
   1  -8   8     1280.44     1299.76     40.21 o 
   2  -8   8     2809.57     2940.46     46.83 o 
   3  -8   8       76.69       63.38     16.20 o 
   4  -8   8     3416.53     3380.10     64.91 o 
   5  -8   8      707.93      803.02     32.54 o 
   6  -8   8     3683.11     3682.84     60.15 o 
   7  -8   8     1788.52     1838.37     40.07 o 
   8  -8   8      405.76      391.14     20.28 o 
   9  -8   8     1298.43     1246.97     41.69 o 
  10  -8   8      771.61      752.52     34.45 o 
  11  -8   8      992.15      997.26     44.79 o 
  -7  -7   8      766.65      765.60     26.08 o 
  -6  -7   8      100.25       80.21     13.02 o 
  -5  -7   8     1511.56     1446.41     34.01 o 
  -4  -7   8      634.84      636.28     28.87 o 
  -3  -7   8     3235.00     3077.61     52.24 o 
  -2  -7   8     1988.47     2064.50     41.64 o 
  -1  -7   8     1791.29     1788.04     36.77 o 
   0  -7   8     5953.20     5978.93     90.52 o 
   1  -7   8      849.30      855.98     22.36 o 
   2  -7   8     7140.31     7180.08     91.34 o 
   3  -7   8      292.72      285.64     15.02 o 
   4  -7   8     8642.42     8786.31    110.43 o 
   5  -7   8       32.07       34.94      7.64 o 
   6  -7   8     5458.61     5358.03     78.09 o 
   7  -7   8      550.00      585.15     39.32 o 
   8  -7   8      947.74      901.25     28.32 o 
   9  -7   8      862.95      915.15     35.20 o 
  10  -7   8      895.82      836.46     49.93 o 
  11  -7   8     1188.22     1175.21     55.90 o 
  -8  -6   8       14.17       10.20     12.22 o 
  -7  -6   8     1882.30     1843.96     40.93 o 
  -6  -6   8      491.96      455.21     18.58 o 
  -5  -6   8      632.49      636.75     20.62 o 
  -4  -6   8     1544.28     1559.52     32.39 o 
  -3  -6   8     1636.96     1643.34     32.22 o 
  -2  -6   8     1596.95     1546.30     35.01 o 
  -1  -6   8     3340.20     3189.07     52.83 o 
   0  -6   8      648.89      649.14     16.63 o 
   1  -6   8       15.82       30.27      4.14 o 
   2  -6   8     2034.59     2012.53     37.22 o 
   3  -6   8      884.69      889.95     19.25 o 
   4  -6   8     6674.69     6500.14     84.75 o 
   5  -6   8     1517.42     1584.91     31.74 o 
   6  -6   8     3827.83     3673.61     58.57 o 
   7  -6   8      270.57      273.71     15.55 o 
   8  -6   8     1965.45     1928.89     42.38 o 
   9  -6   8      435.18      402.85     33.28 o 
  10  -6   8      695.02      653.42     31.81 o 
  11  -6   8      677.15      686.07     36.85 o 
  -9  -5   8     1138.17     1195.49     72.26 o 
  -8  -5   8       81.19       91.82     18.15 o 
  -7  -5   8     2216.26     2178.05     83.59 o 
  -6  -5   8       92.74       79.67     11.48 o 
  -5  -5   8     1634.23     1698.06     34.06 o 
  -4  -5   8     1018.56      980.82     29.04 o 
  -3  -5   8     1598.25     1550.93     28.61 o 
  -2  -5   8     2578.54     2454.70     60.93 o 
  -1  -5   8     4461.91     4499.94    221.24 o 
   0  -5   8     1320.96     1221.61     55.24 o 
   1  -5   8     1131.43     1340.16     28.46 o 
   2  -5   8     8422.49     8273.17    150.71 o 
   3  -5   8      500.79      470.20     12.85 o 
   4  -5   8     8314.66     8367.89    103.78 o 
   5  -5   8      305.12      262.41     12.63 o 
   6  -5   8     2622.36     2627.82     45.96 o 
   7  -5   8      192.07      165.26     12.82 o 
   8  -5   8     3389.28     3431.11     60.53 o 
   9  -5   8      316.82      275.42     18.03 o 
  10  -5   8     1076.55     1051.20     50.77 o 
  11  -5   8      541.15      475.46     30.00 o 
  -9  -4   8     1163.88     1113.42     54.72 o 
  -8  -4   8       21.20       28.72     11.52 o 
  -7  -4   8     2577.40     2525.58     80.37 o 
  -6  -4   8      164.37      183.96     17.59 o 
  -5  -4   8     5067.59     4997.83     95.01 o 
  -4  -4   8     1579.40     1554.47     41.14 o 
  -3  -4   8     4306.76     4129.31     76.22 o 
  -2  -4   8     8151.38     8029.82    333.88 o 
  -1  -4   8     3584.00     3345.14     71.81 o 
   0  -4   8     5069.99     5035.10    106.47 o 
   1  -4   8     2397.97     2221.50     39.16 o 
   2  -4   8     7116.11     7012.31    100.19 o 
   3  -4   8       40.80       49.48      6.73 o 
   4  -4   8     7544.75     7298.32     91.39 o 
   5  -4   8       31.40       41.64      6.95 o 
   6  -4   8     5066.48     5109.55     73.83 o 
   7  -4   8      469.11      443.76     18.41 o 
   8  -4   8     2204.57     2147.19     44.90 o 
   9  -4   8      341.48      295.97     18.65 o 
  10  -4   8      695.79      643.88     34.40 o 
  11  -4   8      504.31      479.34     33.03 o 
 -10  -3   8      228.56      267.47     32.25 o 
  -9  -3   8     1119.12     1120.40     53.52 o 
  -8  -3   8       30.02       13.27     10.41 o 
  -7  -3   8     2111.17     2149.36     55.65 o 
  -6  -3   8       70.39       77.83     12.50 o 
  -5  -3   8     1980.15     1999.30     48.66 o 
  -4  -3   8       33.90       29.84      7.76 o 
  -3  -3   8     2325.89     2294.76     48.62 o 
  -2  -3   8     2382.90     2534.88     45.31 o 
  -1  -3   8     4765.78     4729.94     81.48 o 
   0  -3   8     3545.92     3783.67     42.86 o 
   1  -3   8     5154.58     5058.46     55.15 o 
   2  -3   8     4617.72     4684.71     52.96 o 
   3  -3   8      373.89      388.30     12.22 o 
   4  -3   8     5551.32     5464.24     71.09 o 
   5  -3   8      106.30      104.35     14.75 o 
   6  -3   8     7296.07     7075.94     95.06 o 
   7  -3   8      464.57      486.27     22.42 o 
   8  -3   8     2301.23     2316.88     47.07 o 
   9  -3   8      323.29      348.91     20.99 o 
  10  -3   8     1646.45     1693.59     57.03 o 
 -10  -2   8      124.74      120.52     25.01 o 
  -9  -2   8     1116.12     1011.93     80.60 o 
  -8  -2   8       62.28       43.12     15.30 o 
  -7  -2   8     3376.75     3304.61     72.49 o 
  -6  -2   8     1731.84     1692.09     44.96 o 
  -5  -2   8      491.82      442.38     20.96 o 
  -4  -2   8     1489.82     1480.38     37.40 o 
  -3  -2   8     1305.74     1330.90     31.28 o 
  -2  -2   8     2003.11     1882.62     31.67 o 
  -1  -2   8     9108.31     9303.51     94.98 o 
   0  -2   8     9808.31     9583.92     88.68 o 
   1  -2   8     3078.94     2976.58     35.39 o 
   2  -2   8     5268.58     5014.10     62.78 o 
   3  -2   8      546.72      519.09     14.32 o 
   4  -2   8     2337.42     2190.79     30.81 o 
   5  -2   8      799.16      808.09     18.21 o 
   6  -2   8     3874.92     3822.52     59.51 o 
   7  -2   8       72.09       55.76      9.87 o 
   8  -2   8      767.05      843.26     29.19 o 
   9  -2   8      249.92      248.91     23.15 o 
  10  -2   8      948.44      953.77     43.01 o 
 -10  -1   8      206.66      168.81     32.74 o 
  -9  -1   8     2447.66     2613.60     82.90 o 
  -8  -1   8      906.66      866.96     96.52 o 
  -7  -1   8     6627.86     6649.30    152.71 o 
  -6  -1   8       56.80       50.38      9.95 o 
  -5  -1   8     3229.55     3291.65     65.08 o 
  -4  -1   8     2878.89     2833.98     56.15 o 
  -3  -1   8     5436.82     5488.74     73.77 o 
  -2  -1   8     3316.17     3205.13     45.69 o 
  -1  -1   8     2122.48     2246.22     49.81 o 
   0  -1   8     5095.75     5011.01     54.80 o 
   1  -1   8     2483.91     2479.86     50.47 o 
   2  -1   8     8806.21     8515.58    100.34 o 
   3  -1   8      166.40      148.92      8.52 o 
   4  -1   8     5576.85     5548.60     63.63 o 
   5  -1   8      183.95      174.53     10.37 o 
   6  -1   8     5069.36     4979.40     68.39 o 
   7  -1   8        1.85        3.00      6.95 o 
   8  -1   8     1818.23     1769.65     44.45 o 
   9  -1   8      238.33      204.22     22.38 o 
  10  -1   8      730.67      682.56     39.00 o 
 -11   0   8      581.96      625.99     43.74 o 
 -10   0   8      502.19      511.34     37.56 o 
  -9   0   8     2725.01     2799.08     96.15 o 
  -8   0   8     1163.48     1177.18     81.80 o 
  -7   0   8     5145.63     5011.43    116.02 o 
  -6   0   8        4.01        3.61      6.39 o 
  -5   0   8     2616.90     2510.39     53.07 o 
  -4   0   8        1.95        3.86      4.00 o 
  -3   0   8     7760.80     7780.20     98.42 o 
  -2   0   8     1069.87     1066.42     24.85 o 
  -1   0   8     6145.49     6021.33     79.18 o 
   0   0   8     4492.09     4578.91     52.71 o 
   1   0   8     6834.00     6670.25     66.16 o 
   2   0   8     7799.16     7548.85    102.84 o 
   3   0   8      933.23      825.52     51.33 o 
   4   0   8     4629.43     4473.58     59.01 o 
   5   0   8       10.75        3.49      4.93 o 
   6   0   8     4112.60     4126.70     60.50 o 
   7   0   8       62.58       56.89      9.09 o 
   8   0   8     2685.55     2656.12     58.30 o 
   9   0   8       31.03       22.27     13.87 o 
 -11   1   8      506.77      491.64     65.45 o 
 -10   1   8      275.82      283.09     30.45 o 
  -9   1   8     2395.51     2485.29     78.43 o 
  -8   1   8      130.29      101.44     26.96 o 
  -7   1   8     6723.53     6865.11    145.99 o 
  -6   1   8       62.42       70.81     13.37 o 
  -5   1   8     7883.23     7757.84    123.42 o 
  -4   1   8      382.13      386.86     12.79 o 
  -3   1   8     5633.40     5627.79     73.76 o 
  -2   1   8       19.65       24.84      4.35 o 
  -1   1   8     6151.19     6124.62     69.67 o 
   0   1   8      786.39      802.89     24.27 o 
   1   1   8     2653.55     2716.97     40.87 o 
   2   1   8      239.96      244.96     21.58 o 
   3   1   8       20.95       21.92      6.00 o 
   4   1   8      616.12      567.20     16.29 o 
   5   1   8      753.40      789.74     21.24 o 
   6   1   8     3347.73     3389.13     54.01 o 
   7   1   8        0.02       -0.03      6.64 o 
   8   1   8     2640.13     2676.13     59.94 o 
   9   1   8      246.94      228.57     24.50 o 
 -11   2   8      655.63      715.25     45.34 o 
 -10   2   8      491.35      452.12    110.86 o 
  -9   2   8     1107.76     1219.13     51.99 o 
  -8   2   8      999.63      987.16     43.82 o 
  -7   2   8     4021.80     4059.16    138.80 o 
  -6   2   8        8.89        4.69      7.78 o 
  -5   2   8     7722.71     7563.83    148.49 o 
  -4   2   8      964.48      981.29     24.29 o 
  -3   2   8     2264.12     2234.09     28.92 o 
  -2   2   8     3028.22     3028.33     40.32 o 
  -1   2   8    11886.11    11836.36    126.80 o 
   0   2   8    11436.04    11253.59    134.16 o 
   1   2   8     6219.08     6211.77     95.17 o 
   2   2   8     3080.64     2968.61     47.37 o 
   3   2   8       23.89       31.68      5.35 o 
   4   2   8      939.27      911.96     22.27 o 
   5   2   8       41.57       34.69     10.47 o 
   6   2   8     1750.42     1790.59     36.98 o 
   7   2   8       43.60       35.91      9.28 o 
   8   2   8     1608.83     1670.84     56.53 o 
 -11   3   8      864.01      937.50     75.19 o 
 -10   3   8      581.49      594.55     39.07 o 
  -9   3   8     1414.11     1428.54     81.20 o 
  -8   3   8      304.25      321.61     62.03 o 
  -7   3   8     3577.51     3528.19     89.45 o 
  -6   3   8      713.29      649.18     26.30 o 
  -5   3   8     6266.02     6085.52    102.40 o 
  -4   3   8       97.82       96.67     11.10 o 
  -3   3   8     3309.10     3254.10     60.62 o 
  -2   3   8       68.85       57.37      7.07 o 
  -1   3   8    14191.31    13728.91    189.02 o 
   0   3   8     3754.18     3584.56     54.32 o 
   1   3   8     8613.13     7964.08    190.36 o 
   2   3   8     6690.38     6545.62    104.67 o 
   3   3   8     1849.96     1832.23     33.98 o 
   4   3   8     3521.92     3523.53     54.10 o 
   5   3   8      157.34      116.26     10.91 o 
   6   3   8      832.37      819.81     26.95 o 
   7   3   8        5.37        3.44      8.05 o 
   8   3   8     1660.22     1583.62     56.36 o 
 -11   4   8      719.71      788.61     38.98 o 
 -10   4   8     1514.60     1548.21     50.95 o 
  -9   4   8     1693.66     1754.78     52.12 o 
  -8   4   8     1175.81     1136.11     39.05 o 
  -7   4   8     3276.96     3205.74     69.20 o 
  -6   4   8     3148.64     3089.86     65.17 o 
  -5   4   8     3579.49     3538.53     69.17 o 
  -4   4   8      999.85      998.94     25.32 o 
  -3   4   8     2553.79     2515.22     43.46 o 
  -2   4   8      413.36      368.38     17.25 o 
  -1   4   8     4651.74     4543.79    100.39 o 
   0   4   8     1955.21     1915.13     51.94 o 
   1   4   8     1812.12     1829.70     44.40 o 
   2   4   8     3336.73     3345.95     51.90 o 
   3   4   8     3246.64     3273.42     46.94 o 
   4   4   8     3938.57     3820.29     59.20 o 
   5   4   8      706.02      653.29     22.18 o 
   6   4   8     1669.14     1722.28     47.93 o 
   7   4   8       51.74       24.18     13.74 o 
 -11   5   8      537.75      589.30     38.21 o 
 -10   5   8      827.76      924.96     38.98 o 
  -9   5   8     1400.69     1426.75     46.61 o 
  -8   5   8        8.90       10.88     10.55 o 
  -7   5   8     3145.57     3158.48     69.25 o 
  -6   5   8       50.73       52.92     11.28 o 
  -5   5   8     6868.45     6683.28     95.59 o 
  -4   5   8      136.60      157.01     13.57 o 
  -3   5   8     2143.94     2126.13     47.12 o 
  -2   5   8       50.74       62.27     10.43 o 
  -1   5   8     1796.97     1857.38     45.50 o 
   0   5   8      406.27      355.40     24.83 o 
   1   5   8     2785.68     2691.13     58.63 o 
   2   5   8     1668.68     1759.91     40.64 o 
   3   5   8     2160.25     2171.86     37.08 o 
   4   5   8     1065.37     1100.36     37.98 o 
   5   5   8      619.53      695.11     23.83 o 
   6   5   8      848.19      761.79     36.61 o 
 -11   6   8      276.59      255.10     25.92 o 
 -10   6   8     1504.91     1507.38     50.63 o 
  -9   6   8     1022.03     1108.74     41.19 o 
  -8   6   8      389.64      389.20     25.73 o 
  -7   6   8     1822.83     1788.57     59.47 o 
  -6   6   8      543.83      502.35     26.06 o 
  -5   6   8     8188.17     7736.64    124.41 o 
  -4   6   8      170.12      143.30     16.58 o 
  -3   6   8     5441.34     5393.71     94.34 o 
  -2   6   8      191.64      207.97     21.60 o 
  -1   6   8     1314.35     1390.63     43.15 o 
   0   6   8      519.09      524.36     27.45 o 
   1   6   8      605.48      655.12     20.35 o 
   2   6   8     1599.97     1583.12     34.79 o 
   3   6   8      177.01      202.56     12.57 o 
   4   6   8     1414.13     1382.79     30.74 o 
   5   6   8       51.10       44.26     11.40 o 
 -10   7   8     1012.25      993.02     41.65 o 
  -9   7   8      240.98      238.86     23.01 o 
  -8   7   8      790.57      702.11     32.73 o 
  -7   7   8      351.28      382.29     29.28 o 
  -6   7   8     1355.54     1320.91     40.39 o 
  -5   7   8     4468.31     4345.99     83.87 o 
  -4   7   8       72.52       69.72     13.94 o 
  -3   7   8     6894.41     6862.92    156.08 o 
  -2   7   8      297.86      309.99     28.29 o 
  -1   7   8     5088.11     5275.81    101.04 o 
   0   7   8      614.23      652.06     35.60 o 
   1   7   8     3578.16     3567.58     58.86 o 
   2   7   8      484.50      449.89     19.28 o 
   3   7   8     1063.82     1026.64     37.25 o 
   4   7   8      572.61      559.36     23.04 o 
 -10   8   8      891.34      993.07     42.51 o 
  -9   8   8      644.60      591.75     50.02 o 
  -8   8   8      527.53      542.20     43.11 o 
  -7   8   8      421.98      354.94     30.82 o 
  -6   8   8      282.79      318.67     23.20 o 
  -5   8   8      676.69      635.74     42.93 o 
  -4   8   8      321.06      309.05     73.64 o 
  -3   8   8     2263.74     2228.96     76.97 o 
  -2   8   8      175.57      185.08     28.71 o 
  -1   8   8     2491.71     2483.20     49.26 o 
   0   8   8      154.70      148.25     16.66 o 
   1   8   8     2294.70     2394.40     46.71 o 
   2   8   8      301.76      260.20     16.53 o 
   3   8   8     2071.57     2116.97     44.39 o 
  -9   9   8      585.78      582.05    100.23 o 
  -8   9   8     1082.39     1028.72     49.75 o 
  -7   9   8      437.37      417.08     35.14 o 
  -6   9   8      322.58      274.02     24.12 o 
  -5   9   8      642.25      630.75     42.74 o 
  -4   9   8        4.21        3.86     17.03 o 
  -3   9   8     1238.45     1201.74     58.83 o 
  -2   9   8      159.42      164.28     12.04 o 
  -1   9   8      413.15      372.07     25.17 o 
   0   9   8      322.95      318.16     17.39 o 
   1   9   8      777.29      710.51     28.28 o 
   2   9   8      444.20      418.01     34.49 o 
  -8  10   8      716.92      734.75     58.78 o 
  -7  10   8     1593.96     1467.41     63.69 o 
  -6  10   8      653.83      486.85     68.12 o 
  -5  10   8     2969.51     2605.00    145.27 o 
  -4  10   8      469.98      558.14     80.19 o 
  -3  10   8     2504.14     2680.46    178.58 o 
  -2  10   8       11.66        5.39     10.69 o 
  -1  10   8     1069.82     1042.17     77.38 o 
   0  10   8       11.38        1.71     17.03 o 
  -6  11   8      507.77      506.97     80.77 o 
  -5  11   8     1998.54     1759.03    130.61 o 
  -4  11   8      224.62      191.78     66.86 o 
  -3  11   8     1630.36     1777.07    211.21 o 
   0 -13   9     1800.11     1827.88     56.87 o 
   1 -13   9        0.79        8.88     10.34 o 
   2 -13   9     2172.02     2312.89     68.39 o 
   3 -13   9        0.41       -2.15     20.49 o 
   4 -13   9     2075.29     2145.43    188.24 o 
   5 -13   9      272.18      284.29     29.25 o 
   6 -13   9      894.14      901.43     46.97 o 
   7 -13   9      460.18      435.59     37.87 o 
  -2 -12   9      568.53      524.32     29.54 o 
  -1 -12   9      566.05      486.87     35.70 o 
   0 -12   9     1991.90     1979.63     90.31 o 
   1 -12   9        0.97        5.03      7.98 o 
   2 -12   9     1076.49     1094.21     36.38 o 
   3 -12   9        3.74       -6.35     10.78 o 
   4 -12   9     2435.81     2508.61     95.31 o 
   5 -12   9      435.71      474.70     33.41 o 
   6 -12   9     1649.25     1759.32     64.48 o 
   7 -12   9      980.29     1005.40     51.53 o 
   8 -12   9      619.24      656.97     47.22 o 
  -3 -11   9      479.01      437.63     26.87 o 
  -2 -11   9      663.98      703.99     48.13 o 
  -1 -11   9      305.54      285.35     21.09 o 
   0 -11   9     1895.71     1913.53     46.04 o 
   1 -11   9       34.65       25.89      8.35 o 
   2 -11   9      760.74      749.32     28.41 o 
   3 -11   9      146.11      124.31     14.95 o 
   4 -11   9     2972.19     3063.36     68.86 o 
   5 -11   9      139.84      163.30     19.91 o 
   6 -11   9     2718.96     2686.15     64.51 o 
   7 -11   9      266.87      244.63     78.90 o 
   8 -11   9     1295.27     1319.00     70.42 o 
   9 -11   9      726.05      742.28     49.89 o 
  -4 -10   9     1176.21     1162.10     41.02 o 
  -3 -10   9     1594.29     1568.61     37.61 o 
  -2 -10   9     1248.07     1251.99     35.23 o 
  -1 -10   9     1511.68     1538.29     38.80 o 
   0 -10   9     3993.71     3964.76     71.81 o 
   1 -10   9      123.91      137.33     11.44 o 
   2 -10   9     2209.95     2251.91     49.77 o 
   3 -10   9       88.23      102.94     13.15 o 
   4 -10   9      989.80      958.84     32.14 o 
   5 -10   9       88.07      102.72     15.02 o 
   6 -10   9      873.22      898.88     34.80 o 
   7 -10   9      563.06      619.52     39.79 o 
   8 -10   9      844.04      786.63     47.09 o 
   9 -10   9     1505.54     1439.81     64.30 o 
  10 -10   9      330.77      256.23     23.90 o 
  -5  -9   9     1536.77     1565.27     47.95 o 
  -4  -9   9      613.99      576.13     21.93 o 
  -3  -9   9     1297.70     1209.95     30.97 o 
  -2  -9   9     1747.92     1761.48     40.69 o 
  -1  -9   9      153.54      184.12     13.13 o 
   0  -9   9     4998.99     4964.07     82.03 o 
   1  -9   9      558.66      555.02     20.50 o 
   2  -9   9     6711.72     6889.68    108.19 o 
   3  -9   9      342.31      363.93     18.52 o 
   4  -9   9     6050.79     6451.27    105.84 o 
   5  -9   9       48.91       36.71     11.08 o 
   6  -9   9     4259.69     4293.50     89.54 o 
   7  -9   9      419.84      452.91     26.16 o 
   8  -9   9     1432.45     1374.87     52.67 o 
   9  -9   9     1147.34     1137.67     60.62 o 
  10  -9   9      476.80      428.40     27.83 o 
  -6  -8   9       11.28       -3.05     11.13 o 
  -5  -8   9     1887.55     1946.34     59.87 o 
  -4  -8   9      103.31       99.32     10.60 o 
  -3  -8   9     2324.32     2321.48     44.10 o 
  -2  -8   9      301.04      304.01     17.33 o 
  -1  -8   9     1317.68     1279.98     36.42 o 
   0  -8   9     2735.49     2741.54     50.11 o 
   1  -8   9     1074.46     1097.72     23.76 o 
   2  -8   9     3885.05     3897.35     66.33 o 
   3  -8   9      679.15      708.64     37.91 o 
   4  -8   9     4152.45     4103.61     88.47 o 
   5  -8   9      169.48      158.16     18.71 o 
   6  -8   9     4602.04     4464.59     78.36 o 
   7  -8   9      356.85      362.38     18.16 o 
   8  -8   9     1156.64     1138.37     32.12 o 
   9  -8   9      444.10      397.50     25.06 o 
  10  -8   9      355.52      290.47     24.39 o 
  -7  -7   9     1527.79     1516.51     77.87 o 
  -6  -7   9      135.72      121.64     11.53 o 
  -5  -7   9     1801.46     1850.44     38.61 o 
  -4  -7   9      128.64      119.75     10.04 o 
  -3  -7   9     1571.07     1521.85     31.49 o 
  -2  -7   9      469.12      431.14     15.28 o 
  -1  -7   9      478.88      453.13     14.73 o 
   0  -7   9      693.42      654.98     17.39 o 
   1  -7   9      336.34      294.26     12.32 o 
   2  -7   9     1545.94     1508.72     41.17 o 
   3  -7   9      162.67      152.41     10.66 o 
   4  -7   9     5295.06     5407.32    110.71 o 
   5  -7   9        3.57        3.53      6.48 o 
   6  -7   9     5051.76     5152.60     75.43 o 
   7  -7   9      658.97      600.14     22.05 o 
   8  -7   9     2164.79     2169.99     45.71 o 
   9  -7   9      173.98      171.84     16.18 o 
  10  -7   9     1050.83     1017.92     58.33 o 
  -8  -6   9       51.11       37.86     14.77 o 
  -7  -6   9     2065.93     1976.20     57.71 o 
  -6  -6   9      496.66      453.50     27.07 o 
  -5  -6   9     2736.48     2608.65     46.10 o 
  -4  -6   9     2246.37     2188.22     72.63 o 
  -3  -6   9     3590.95     3608.59     67.26 o 
  -2  -6   9     3800.33     3806.81     86.79 o 
  -1  -6   9     4897.25     4756.05    109.94 o 
   0  -6   9      817.36      800.40     29.80 o 
   1  -6   9     1085.09     1045.23     26.04 o 
   2  -6   9     2049.24     2050.82     52.47 o 
   3  -6   9       11.91       12.55      5.65 o 
   4  -6   9     5473.45     5501.11     73.01 o 
   5  -6   9       22.99       33.77      7.24 o 
   6  -6   9     4015.31     3876.09     60.78 o 
   7  -6   9     1052.15     1071.00     33.57 o 
   8  -6   9     3179.94     3123.96     59.20 o 
   9  -6   9      687.04      704.19     26.53 o 
  10  -6   9     1094.94     1070.25     52.09 o 
  -8  -5   9      156.10      146.95     19.76 o 
  -7  -5   9     1662.96     1622.27     51.79 o 
  -6  -5   9        8.23       11.26      9.80 o 
  -5  -5   9     2694.23     2587.46     61.75 o 
  -4  -5   9      228.78      217.34     19.50 o 
  -3  -5   9     6791.55     6720.67    117.65 o 
  -2  -5   9     2290.95     2271.54     92.12 o 
  -1  -5   9     2396.81     2396.72     58.93 o 
   0  -5   9      739.49      791.32     45.41 o 
   1  -5   9     2128.63     2085.36     39.08 o 
   2  -5   9     3516.32     3530.25     57.21 o 
   3  -5   9     1023.23      940.80     24.05 o 
   4  -5   9     3265.80     3298.18     47.58 o 
   5  -5   9      491.69      558.64     27.54 o 
   6  -5   9     2569.40     2538.00     44.83 o 
   7  -5   9     1830.21     1723.96     37.17 o 
   8  -5   9     2825.92     2792.41     52.95 o 
   9  -5   9      835.05      794.11     28.13 o 
  10  -5   9     1738.90     1674.52     50.57 o 
  -9  -4   9      696.69      591.84     41.78 o 
  -8  -4   9      208.54      226.54     22.11 o 
  -7  -4   9     1069.84     1080.65     39.50 o 
  -6  -4   9        6.33       19.75     10.01 o 
  -5  -4   9     1165.39     1115.95     36.67 o 
  -4  -4   9      852.05      796.27     29.12 o 
  -3  -4   9     3498.38     3173.21     64.03 o 
  -2  -4   9     5547.58     5238.41    136.73 o 
  -1  -4   9     3010.70     2867.77     50.91 o 
   0  -4   9     6044.82     5860.02     73.14 o 
   1  -4   9     2937.11     2809.40     49.00 o 
   2  -4   9     6570.44     6530.03    150.11 o 
   3  -4   9     6075.99     6157.17     92.23 o 
   4  -4   9     2540.39     2652.22     68.43 o 
   5  -4   9     2242.62     2246.31     38.22 o 
   6  -4   9     3711.61     3654.08     57.35 o 
   7  -4   9       42.61       54.31      9.25 o 
   8  -4   9     1356.60     1296.06     33.65 o 
   9  -4   9      134.72      136.79     15.13 o 
  10  -4   9      817.53      798.65     38.17 o 
  -9  -3   9     1573.26     1657.53     67.27 o 
  -8  -3   9      172.35      137.68     31.87 o 
  -7  -3   9     3938.49     3919.65    113.02 o 
  -6  -3   9       53.27       56.59     11.85 o 
  -5  -3   9     4725.03     4819.86     90.35 o 
  -4  -3   9       70.63       64.55     12.36 o 
  -3  -3   9     3207.09     3085.36     61.23 o 
  -2  -3   9      383.29      368.97     13.96 o 
  -1  -3   9     4125.34     4271.91     48.42 o 
   0  -3   9     3667.49     3882.78     40.21 o 
   1  -3   9      236.36      272.90      9.92 o 
   2  -3   9     6583.29     6392.27     69.80 o 
   3  -3   9       63.88      103.32      7.33 o 
   4  -3   9     3615.07     3637.48     52.41 o 
   5  -3   9       24.16       32.13      7.68 o 
   6  -3   9     4135.88     4155.39     62.94 o 
   7  -3   9        3.31        0.49      6.93 o 
   8  -3   9     1141.75     1179.24     34.20 o 
   9  -3   9      153.13      124.45     19.96 o 
  10  -3   9      966.50      909.78     41.04 o 
 -10  -2   9      335.94      337.02     34.59 o 
  -9  -2   9     1507.44     1512.93    171.22 o 
  -8  -2   9      672.46      725.05     32.85 o 
  -7  -2   9     2857.66     2879.98     67.10 o 
  -6  -2   9       50.95       67.45     12.11 o 
  -5  -2   9     3230.47     3131.04     65.32 o 
  -4  -2   9       37.96       38.99      8.46 o 
  -3  -2   9     2108.27     2136.41     36.75 o 
  -2  -2   9       20.76       37.19      3.97 o 
  -1  -2   9     6310.65     6408.26     68.60 o 
   0  -2   9     3168.52     3080.72     32.92 o 
   1  -2   9     7267.05     7268.33     76.88 o 
   2  -2   9     6812.15     6777.06     82.49 o 
   3  -2   9     1304.91     1252.72     24.33 o 
   4  -2   9    12429.14    12270.64    144.13 o 
   5  -2   9       40.20       50.55      6.66 o 
   6  -2   9     8849.67     8607.01    169.60 o 
   7  -2   9       14.40       -5.09      7.35 o 
   8  -2   9     1978.49     2002.90     47.15 o 
   9  -2   9      245.11      222.60     18.45 o 
  10  -2   9      984.89      965.43     43.11 o 
 -10  -1   9       78.23      117.03     23.99 o 
  -9  -1   9     1603.10     1565.94     81.29 o 
  -8  -1   9      614.43      650.17     78.93 o 
  -7  -1   9     3102.46     3110.52     69.59 o 
  -6  -1   9      102.56      112.68     13.65 o 
  -5  -1   9     5158.79     5102.13     91.39 o 
  -4  -1   9      494.75      517.78     21.30 o 
  -3  -1   9    14305.89    13784.37    177.66 o 
  -2  -1   9      194.89      263.68     10.91 o 
  -1  -1   9     7235.91     7035.51    102.11 o 
   0  -1   9       16.31       25.70      4.26 o 
   1  -1   9     6498.91     6236.81    185.87 o 
   2  -1   9      253.94      262.24     17.09 o 
   3  -1   9     2111.26     2216.59     43.59 o 
   4  -1   9     2935.44     2877.42     50.37 o 
   5  -1   9       10.30       10.84      5.97 o 
   6  -1   9     2894.94     2913.23     46.44 o 
   7  -1   9        8.66       10.98      7.99 o 
   8  -1   9     2855.93     2737.38     58.07 o 
   9  -1   9      152.44      147.92     19.79 o 
 -10   0   9      576.93      594.48     40.58 o 
  -9   0   9     1559.12     1458.73     88.10 o 
  -8   0   9      348.99      327.97     28.75 o 
  -7   0   9     1741.65     1722.16     47.22 o 
  -6   0   9      243.79      245.15     29.88 o 
  -5   0   9      389.29      346.52     22.76 o 
  -4   0   9      610.09      597.17     22.13 o 
  -3   0   9     2292.32     2287.89     36.37 o 
  -2   0   9     2218.51     2302.15     45.14 o 
  -1   0   9     1558.67     1518.19     25.49 o 
   0   0   9     4537.96     4797.24     55.74 o 
   1   0   9     2958.68     2868.70     33.74 o 
   2   0   9     4419.63     4341.91     58.70 o 
   3   0   9     2169.09     2064.40     39.76 o 
   4   0   9     1995.72     1945.47     46.81 o 
   5   0   9     1494.61     1479.76     28.80 o 
   6   0   9     2058.58     2024.43     37.54 o 
   7   0   9       15.10        9.35      6.93 o 
   8   0   9     2342.02     2360.83     54.06 o 
   9   0   9       13.05       22.58     14.03 o 
 -11   1   9      325.12      370.00     52.00 o 
 -10   1   9      838.69      850.32     47.43 o 
  -9   1   9     1292.23     1321.19    125.72 o 
  -8   1   9      345.01      370.82     28.78 o 
  -7   1   9     3391.73     3409.03    116.67 o 
  -6   1   9       67.74       48.64     10.23 o 
  -5   1   9     3731.85     3705.24     97.06 o 
  -4   1   9      664.91      596.34     21.82 o 
  -3   1   9     3738.99     3836.54     54.16 o 
  -2   1   9     4235.30     4025.69     50.53 o 
  -1   1   9     3933.63     3963.70     49.00 o 
   0   1   9     4011.79     4008.27     55.89 o 
   1   1   9     5970.00     5862.75     76.33 o 
   2   1   9     5166.16     4998.62     68.15 o 
   3   1   9     1342.07     1275.44     44.62 o 
   4   1   9     1803.18     1832.60     44.24 o 
   5   1   9      728.62      700.97     19.69 o 
   6   1   9     1330.10     1377.32     30.86 o 
   7   1   9       15.41       10.00     11.91 o 
   8   1   9      797.51      814.67     31.16 o 
   9   1   9       43.98       41.39     26.56 o 
 -11   2   9      567.10      558.22     58.06 o 
 -10   2   9      886.25      896.86     66.68 o 
  -9   2   9      864.33      868.52     44.52 o 
  -8   2   9     1388.45     1364.72     53.42 o 
  -7   2   9     4194.20     4177.35    102.22 o 
  -6   2   9      800.30      779.58     35.50 o 
  -5   2   9     3231.07     3241.59     79.41 o 
  -4   2   9     1124.38     1074.50     38.46 o 
  -3   2   9     3062.24     2966.31     41.72 o 
  -2   2   9      205.69      207.87     15.08 o 
  -1   2   9     8380.58     8175.54    102.75 o 
   0   2   9     3329.09     3288.39     49.42 o 
   1   2   9     2213.61     2189.32     44.65 o 
   2   2   9     7756.81     7444.31     96.37 o 
   3   2   9      185.59      208.24     18.44 o 
   4   2   9     4656.93     4439.75     61.58 o 
   5   2   9      791.52      740.75     21.54 o 
   6   2   9     2866.99     2952.23     50.85 o 
   7   2   9        4.27       -7.30      7.30 o 
   8   2   9     1481.14     1576.28     43.96 o 
 -11   3   9      521.68      600.33     74.73 o 
 -10   3   9      448.98      445.84     36.96 o 
  -9   3   9      854.95      828.76     43.56 o 
  -8   3   9      137.25      149.22     23.08 o 
  -7   3   9     5008.11     4886.26     93.94 o 
  -6   3   9       18.99       27.77      9.37 o 
  -5   3   9     2339.94     2265.71     51.81 o 
  -4   3   9      209.19      211.49     19.78 o 
  -3   3   9     1849.18     1793.21     34.10 o 
  -2   3   9      160.23      181.60     11.82 o 
  -1   3   9     9196.16     8971.89    112.79 o 
   0   3   9      231.11      216.23     12.89 o 
   1   3   9     5256.06     5099.59    150.40 o 
   2   3   9     1702.19     1787.67     42.49 o 
   3   3   9     2823.94     2845.64     49.35 o 
   4   3   9     3208.06     3196.12     49.99 o 
   5   3   9     1442.15     1448.80     32.01 o 
   6   3   9     1376.06     1395.27     33.21 o 
   7   3   9       32.13        8.65     10.10 o 
 -11   4   9      674.87      679.25     44.39 o 
 -10   4   9      668.92      653.47     36.02 o 
  -9   4   9     1582.48     1649.10     51.43 o 
  -8   4   9      779.76      751.88     32.73 o 
  -7   4   9     6043.75     5836.91    106.97 o 
  -6   4   9       23.39       20.07     10.05 o 
  -5   4   9     3892.22     3683.46     72.64 o 
  -4   4   9       23.09       15.58      6.83 o 
  -3   4   9     2028.07     1916.32     42.45 o 
  -2   4   9       26.30       26.11      9.11 o 
  -1   4   9     1363.72     1334.60     30.28 o 
   0   4   9       38.24       27.11      8.17 o 
   1   4   9      156.55      165.63     28.12 o 
   2   4   9      206.45      223.73     37.52 o 
   3   4   9      109.90       89.66     11.28 o 
   4   4   9      738.21      747.97     21.74 o 
   5   4   9      442.85      414.53     18.06 o 
   6   4   9     1350.79     1299.37     37.73 o 
   7   4   9      243.60      251.34     26.56 o 
 -11   5   9      115.92      132.18     24.08 o 
 -10   5   9     1253.75     1341.20     96.63 o 
  -9   5   9      707.33      742.82     34.39 o 
  -8   5   9      913.76      826.26     34.72 o 
  -7   5   9     2127.10     2123.37     55.21 o 
  -6   5   9       48.95       61.51     13.94 o 
  -5   5   9     4970.29     4890.10     86.27 o 
  -4   5   9      226.56      206.68     29.01 o 
  -3   5   9     9737.53     9616.37    145.45 o 
  -2   5   9       93.73       84.08     12.28 o 
  -1   5   9     7117.59     6949.28    142.09 o 
   0   5   9     2342.07     2222.85     81.59 o 
   1   5   9     4325.24     4228.42     80.56 o 
   2   5   9     3004.23     2779.90     61.32 o 
   3   5   9     1372.06     1337.88     27.06 o 
   4   5   9      694.73      716.82     22.26 o 
   5   5   9      266.81      243.37     17.61 o 
   6   5   9     1124.80     1142.58     36.42 o 
 -10   6   9     1459.27     1530.49     52.29 o 
  -9   6   9      655.73      715.46     41.25 o 
  -8   6   9     1821.99     1877.03     54.04 o 
  -7   6   9     1916.43     1854.17     51.76 o 
  -6   6   9     1944.11     1966.07    112.90 o 
  -5   6   9     3588.55     3454.40     91.78 o 
  -4   6   9       85.36       62.38     12.08 o 
  -3   6   9     3305.79     3298.68     73.54 o 
  -2   6   9      224.21      202.24     18.00 o 
  -1   6   9     4744.50     4790.48    125.73 o 
   0   6   9      581.25      624.04     38.14 o 
   1   6   9     2666.22     2725.27     61.98 o 
   2   6   9     1297.88     1339.82     55.41 o 
   3   6   9      654.94      663.33     19.70 o 
   4   6   9      586.82      497.68     22.52 o 
   5   6   9      290.88      273.14     24.04 o 
 -10   7   9      738.24      770.71     38.27 o 
  -9   7   9      424.62      337.01     45.56 o 
  -8   7   9      540.84      608.42     36.37 o 
  -7   7   9      424.59      394.41     35.56 o 
  -6   7   9     1169.19     1193.14     50.38 o 
  -5   7   9     1879.67     1902.94     50.37 o 
  -4   7   9       55.40       46.66     13.18 o 
  -3   7   9      978.35      950.22     36.01 o 
  -2   7   9      102.83       94.79     18.51 o 
  -1   7   9     2811.45     2681.72     85.68 o 
   0   7   9      241.11      282.21     35.39 o 
   1   7   9     2368.00     2443.51     59.42 o 
   2   7   9      558.16      607.23     29.03 o 
   3   7   9      828.43      787.51     30.09 o 
   4   7   9      930.30      899.92     36.65 o 
  -9   8   9     1574.16     1654.50     80.25 o 
  -8   8   9      632.97      711.63     70.10 o 
  -7   8   9     1914.36     1860.11    118.48 o 
  -6   8   9      648.38      753.17     33.48 o 
  -5   8   9     3218.68     3258.30    102.58 o 
  -4   8   9      222.68      263.02     29.15 o 
  -3   8   9     2499.27     2493.08    140.41 o 
  -2   8   9      166.05      134.19     18.74 o 
  -1   8   9     2322.05     2273.30     94.98 o 
   0   8   9       16.23       -9.77     10.93 o 
   1   8   9     1154.53     1179.82     52.01 o 
   2   8   9       41.75       22.77     11.64 o 
   3   8   9      873.83      999.84     38.82 o 
  -9   9   9      258.97      253.99     35.67 o 
  -8   9   9      979.24      862.33     47.45 o 
  -7   9   9      444.73      422.46     36.34 o 
  -6   9   9      941.44      930.55     49.88 o 
  -5   9   9     1714.61     1581.97    102.96 o 
  -4   9   9      200.52      230.87     55.19 o 
  -3   9   9     2654.18     2589.08    146.53 o 
  -2   9   9        0.25       39.73     18.90 o 
  -1   9   9     2513.38     2611.37     83.90 o 
   0   9   9       46.98       34.46     18.52 o 
   1   9   9     1276.59     1286.91     56.27 o 
  -7  10   9      282.15      358.04     55.59 o 
  -6  10   9      570.50      429.14     65.65 o 
  -5  10   9     1340.23     1455.39    110.20 o 
  -4  10   9      254.76      297.38     68.52 o 
  -3  10   9     1318.39     1390.53    173.32 o 
  -2  10   9       10.56       49.33     21.56 o 
  -1  10   9     1911.75     2133.02    182.32 o 
   1 -13  10      202.23      178.18     20.59 o 
   2 -13  10     1815.96     1958.84     60.43 o 
   3 -13  10        0.49       -9.65     12.29 o 
   4 -13  10     2195.77     2199.30     67.03 o 
   5 -13  10      109.23       77.14     19.39 o 
   6 -13  10     1389.55     1315.07     54.00 o 
   7 -13  10      172.88      132.84     25.01 o 
  -1 -12  10      250.02      251.10     18.26 o 
   0 -12  10      875.37      814.71     29.29 o 
   1 -12  10      227.00      238.14     18.10 o 
   2 -12  10      612.69      675.44     36.47 o 
   3 -12  10       12.22        7.13      9.93 o 
   4 -12  10      915.96      988.11     34.68 o 
   5 -12  10      194.00      141.30     17.47 o 
   6 -12  10      809.30      905.52     43.76 o 
   7 -12  10       63.70       80.35     22.78 o 
   8 -12  10      389.81      401.08     40.64 o 
  -3 -11  10      660.84      628.85     25.53 o 
  -2 -11  10     1274.57     1291.97     33.64 o 
  -1 -11  10       97.35      125.85     14.40 o 
   0 -11  10     2304.96     2197.92     48.96 o 
   1 -11  10       68.35       41.38     10.08 o 
   2 -11  10     1734.81     1758.03     43.76 o 
   3 -11  10       18.22       13.51      9.48 o 
   4 -11  10     3704.65     3925.33     75.63 o 
   5 -11  10      244.03      250.04     23.29 o 
   6 -11  10     2235.61     2281.60     60.54 o 
   7 -11  10       47.89       32.25     14.54 o 
   8 -11  10     1148.93     1094.19     54.14 o 
   9 -11  10      564.94      429.99     39.74 o 
  -4 -10  10      339.56      315.60     17.59 o 
  -3 -10  10     1500.21     1410.62     34.39 o 
  -2 -10  10      924.07      930.37     28.61 o 
  -1 -10  10     1189.87     1121.24     31.01 o 
   0 -10  10     1542.93     1676.95     38.83 o 
   1 -10  10      798.09      850.96     41.47 o 
   2 -10  10     1077.12     1160.03     32.14 o 
   3 -10  10      174.19      181.80     14.37 o 
   4 -10  10     2691.40     2684.92     56.55 o 
   5 -10  10      221.29      198.40     16.96 o 
   6 -10  10     1361.73     1504.54     43.51 o 
   7 -10  10      114.36      104.51     16.80 o 
   8 -10  10     1028.58     1029.90     96.22 o 
   9 -10  10      757.22      752.16    175.62 o 
  -5  -9  10     1304.37     1249.29     32.01 o 
  -4  -9  10       55.70       61.47     10.48 o 
  -3  -9  10     1742.46     1702.00     38.11 o 
  -2  -9  10      531.72      511.36     19.08 o 
  -1  -9  10      357.03      345.76     15.61 o 
   0  -9  10     3188.88     3053.82     65.29 o 
   1  -9  10       21.61       19.41     13.69 o 
   2  -9  10     1754.14     1703.51     51.31 o 
   3  -9  10       52.23       40.26      8.40 o 
   4  -9  10     2772.08     2708.60     54.25 o 
   5  -9  10      364.50      371.75     20.61 o 
   6  -9  10     2670.29     2886.93     83.45 o 
   7  -9  10      293.03      264.15     21.22 o 
   8  -9  10     2014.82     2125.47     45.95 o 
   9  -9  10      386.73      394.50     25.33 o 
  10  -9  10      817.16      837.13     36.94 o 
  -6  -8  10      186.07      148.16     20.38 o 
  -5  -8  10     1638.37     1619.70     38.21 o 
  -4  -8  10      936.13      887.57     25.42 o 
  -3  -8  10     1926.46     1943.61     46.32 o 
  -2  -8  10     1451.23     1380.11     65.22 o 
  -1  -8  10     2749.11     2662.81     47.22 o 
   0  -8  10     4801.48     4826.00    105.31 o 
   1  -8  10      227.73      240.48     19.92 o 
   2  -8  10     1960.69     2072.80     39.29 o 
   3  -8  10      387.34      392.21     15.94 o 
   4  -8  10     2519.05     2548.07     50.74 o 
   5  -8  10       12.22        8.78      8.88 o 
   6  -8  10     2197.15     2085.82     61.51 o 
   7  -8  10      304.88      284.16     16.25 o 
   8  -8  10     1035.46     1058.80     37.78 o 
   9  -8  10      229.64      222.26     17.79 o 
  10  -8  10      219.86      221.41     35.26 o 
  -7  -7  10     1600.44     1561.70     53.03 o 
  -6  -7  10        5.05       -2.70     14.65 o 
  -5  -7  10     1969.15     1901.50     54.84 o 
  -4  -7  10      390.92      380.10     24.22 o 
  -3  -7  10     1209.04     1084.60     37.39 o 
  -2  -7  10     1539.02     1463.26     48.65 o 
  -1  -7  10     4263.76     4132.34     93.31 o 
   0  -7  10     3128.08     3218.28    131.90 o 
   1  -7  10     1164.65     1148.66     29.50 o 
   2  -7  10     1957.39     1928.74     53.16 o 
   3  -7  10      864.57      819.88     51.94 o 
   4  -7  10     6945.08     6863.10    189.88 o 
   5  -7  10       40.29       50.00      8.10 o 
   6  -7  10     5024.47     4923.47    106.28 o 
   7  -7  10      934.89      919.99     35.00 o 
   8  -7  10     2463.97     2452.82     49.10 o 
   9  -7  10      509.28      514.60     35.35 o 
  10  -7  10      812.27      719.46     33.77 o 
  -8  -6  10       90.53       69.39     16.31 o 
  -7  -6  10     1068.08     1033.66     66.45 o 
  -6  -6  10       91.23      105.71     16.90 o 
  -5  -6  10     2117.92     1951.47     54.46 o 
  -4  -6  10      162.10      149.90     18.20 o 
  -3  -6  10     2432.10     2196.09     54.40 o 
  -2  -6  10     3081.51     2999.95    141.33 o 
  -1  -6  10     4451.72     4302.02     93.68 o 
   0  -6  10     6326.39     5936.52    293.96 o 
   1  -6  10     1279.95     1266.35     29.67 o 
   2  -6  10     5544.23     5256.87    106.32 o 
   3  -6  10     2669.12     2691.44     95.37 o 
   4  -6  10     6481.93     6473.60    156.02 o 
   5  -6  10     1768.96     1731.82     32.18 o 
   6  -6  10     4478.44     4367.23     65.40 o 
   7  -6  10       53.03       51.67     10.17 o 
   8  -6  10     3139.35     3214.90     58.01 o 
   9  -6  10      301.05      269.41     18.14 o 
  10  -6  10      675.96      647.79     48.45 o 
  -8  -5  10       15.70       13.83     12.20 o 
  -7  -5  10     1822.02     1791.15     54.51 o 
  -6  -5  10       57.34       50.06     13.44 o 
  -5  -5  10     2791.23     2828.96     66.67 o 
  -4  -5  10       20.39       20.00      8.93 o 
  -3  -5  10     4252.78     4139.28     93.18 o 
  -2  -5  10      831.64      788.81     31.59 o 
  -1  -5  10     2010.26     1838.65     50.03 o 
   0  -5  10      165.14      223.42     15.78 o 
   1  -5  10      611.53      709.74     19.59 o 
   2  -5  10     1378.76     1377.99     29.33 o 
   3  -5  10      504.80      569.45     18.74 o 
   4  -5  10     2662.19     2723.40     51.50 o 
   5  -5  10        4.26       13.01      6.31 o 
   6  -5  10     4106.26     4139.52     62.25 o 
   7  -5  10      178.49      174.87     13.46 o 
   8  -5  10     2977.95     2916.58     54.08 o 
   9  -5  10       45.07       53.21     11.75 o 
  10  -5  10     1344.13     1361.29     98.93 o 
  -9  -4  10      938.33      872.01     50.87 o 
  -8  -4  10       67.26       60.32     15.84 o 
  -7  -4  10     1837.22     1768.25     52.92 o 
  -6  -4  10       23.02       22.29     10.38 o 
  -5  -4  10     4719.27     4652.78     91.52 o 
  -4  -4  10      498.12      453.32     22.90 o 
  -3  -4  10     4677.51     4577.17    104.12 o 
  -2  -4  10     2527.82     2471.09     61.16 o 
  -1  -4  10     1822.85     1791.69     47.66 o 
   0  -4  10     5456.75     5429.27     68.61 o 
   1  -4  10     2629.97     2564.67     37.04 o 
   2  -4  10     4963.25     4918.88     63.18 o 
   3  -4  10      177.33      182.35     11.26 o 
   4  -4  10     2181.84     2125.54     54.38 o 
   5  -4  10        1.49        5.20      6.86 o 
   6  -4  10     4627.26     4522.19     65.90 o 
   7  -4  10      124.71       98.24     11.16 o 
   8  -4  10     1881.23     1931.08     41.91 o 
   9  -4  10      175.93      129.35     19.57 o 
  10  -4  10     1048.26     1097.44    128.54 o 
  -9  -3  10      831.32      745.51     46.61 o 
  -8  -3  10      155.62      163.66     19.77 o 
  -7  -3  10     1255.20     1280.47     43.32 o 
  -6  -3  10       12.31       -1.57      8.30 o 
  -5  -3  10     4225.08     4254.67     84.11 o 
  -4  -3  10        1.15       10.15      6.72 o 
  -3  -3  10    10358.12    10228.60    158.19 o 
  -2  -3  10      191.50      195.92     10.73 o 
  -1  -3  10     7061.59     7133.74     90.32 o 
   0  -3  10     2437.14     2501.27     28.59 o 
   1  -3  10    10410.66    10337.04    106.29 o 
   2  -3  10      770.15      745.31     26.77 o 
   3  -3  10     3464.88     3399.56     49.03 o 
   4  -3  10     1923.77     1829.46     33.16 o 
   5  -3  10       24.89       14.54      7.45 o 
   6  -3  10     7057.49     6990.37     92.87 o 
   7  -3  10      554.17      547.40     21.84 o 
   8  -3  10     1472.47     1523.55     39.26 o 
   9  -3  10      418.19      412.49     28.23 o 
  10  -3  10     1108.13     1077.67     44.42 o 
 -10  -2  10      374.93      364.38     36.74 o 
  -9  -2  10      948.41      936.02     49.76 o 
  -8  -2  10     1473.66     1492.22     48.58 o 
  -7  -2  10     1896.55     1908.56     53.22 o 
  -6  -2  10      311.76      330.33     21.84 o 
  -5  -2  10      522.88      478.11     23.62 o 
  -4  -2  10      274.01      266.37     17.40 o 
  -3  -2  10      472.99      465.02     23.09 o 
  -2  -2  10     1106.15     1073.65     18.58 o 
  -1  -2  10     1105.36     1134.05     17.46 o 
   0  -2  10     6493.04     6477.87     63.33 o 
   1  -2  10     5599.37     5598.51     61.75 o 
   2  -2  10     4897.40     4994.22     66.92 o 
   3  -2  10     6160.17     6214.87     79.46 o 
   4  -2  10     3342.27     3289.36     49.99 o 
   5  -2  10      639.36      585.32     23.61 o 
   6  -2  10     4199.06     4125.95     67.57 o 
   7  -2  10       32.97       48.72     10.90 o 
   8  -2  10     2080.82     2070.25     47.70 o 
   9  -2  10       76.03       63.94     15.41 o 
 -10  -1  10      189.70      164.79     27.25 o 
  -9  -1  10     1972.65     1909.52     85.97 o 
  -8  -1  10      209.07      217.48     25.93 o 
  -7  -1  10     5734.43     5728.27    108.30 o 
  -6  -1  10       99.74       80.36     12.61 o 
  -5  -1  10     5781.79     5723.65    101.41 o 
  -4  -1  10        2.30       12.75      7.72 o 
  -3  -1  10     4185.91     4154.43     59.60 o 
  -2  -1  10      972.36      972.44     27.34 o 
  -1  -1  10      323.44      378.78     15.91 o 
   0  -1  10     1213.46     1272.52     22.02 o 
   1  -1  10       33.71       43.42      4.08 o 
   2  -1  10     2061.76     2047.17     48.30 o 
   3  -1  10     1985.94     1738.12     35.27 o 
   4  -1  10     1833.61     1811.66     37.96 o 
   5  -1  10     2166.82     1984.67     42.36 o 
   6  -1  10      655.70      662.12     22.90 o 
   7  -1  10      124.89      110.57     18.28 o 
   8  -1  10     1603.36     1738.96     43.71 o 
   9  -1  10       45.50       46.44     31.99 o 
 -10   0  10     1056.75     1017.96     53.10 o 
  -9   0  10     1595.34     1619.23     63.68 o 
  -8   0  10     1304.52     1252.24     52.96 o 
  -7   0  10     3263.16     3195.22     70.90 o 
  -6   0  10      606.14      624.67     26.62 o 
  -5   0  10     8134.61     7809.26    128.06 o 
  -4   0  10      557.41      600.38     23.01 o 
  -3   0  10     8553.60     8386.35    106.55 o 
  -2   0  10      124.67      114.61     12.31 o 
  -1   0  10     3648.94     3853.54     50.80 o 
   0   0  10     1564.58     1519.08     31.84 o 
   1   0  10     1686.60     1726.68     24.04 o 
   2   0  10     6211.61     6188.47     89.56 o 
   3   0  10      387.85      391.88     20.89 o 
   4   0  10     7315.70     7030.07    104.19 o 
   5   0  10      324.49      297.35     16.86 o 
   6   0  10     3773.12     3689.14     55.78 o 
   7   0  10       60.14       54.35      9.42 o 
   8   0  10     2100.47     2124.26     60.10 o 
   9   0  10        2.82      -11.15     12.03 o 
 -10   1  10     1026.39     1059.60     53.61 o 
  -9   1  10      348.39      391.82     33.46 o 
  -8   1  10      590.35      587.33     36.27 o 
  -7   1  10     1741.63     1691.05     58.94 o 
  -6   1  10      106.23       90.44     15.54 o 
  -5   1  10     7524.36     7634.04    124.66 o 
  -4   1  10      521.63      544.73     25.22 o 
  -3   1  10    10035.50     9669.19    120.20 o 
  -2   1  10      772.41      751.52     15.86 o 
  -1   1  10    11334.19    11161.99    110.41 o 
   0   1  10      126.91      143.80     10.81 o 
   1   1  10     6700.43     6844.06     77.48 o 
   2   1  10     2612.69     2529.34     46.65 o 
   3   1  10     1936.56     1937.66     40.72 o 
   4   1  10     2262.97     2220.47     46.39 o 
   5   1  10      648.84      700.53     25.40 o 
   6   1  10     2178.37     2263.04     40.90 o 
   7   1  10       18.47       17.73      7.95 o 
   8   1  10     1970.34     2001.63     59.23 o 
 -10   2  10      977.58     1000.69     68.24 o 
  -9   2  10      347.94      311.40     30.61 o 
  -8   2  10      828.02      849.93     42.60 o 
  -7   2  10     1588.94     1504.44     55.11 o 
  -6   2  10      449.30      431.70     28.20 o 
  -5   2  10     2673.04     2586.91     61.18 o 
  -4   2  10       46.34       46.23      7.95 o 
  -3   2  10     2024.06     1940.02     37.34 o 
  -2   2  10      173.17      158.36      8.08 o 
  -1   2  10     5942.90     5893.62     88.47 o 
   0   2  10       25.77       37.48      8.71 o 
   1   2  10     3286.95     3318.86     60.59 o 
   2   2  10      528.65      474.41     17.73 o 
   3   2  10     1055.75     1024.77     29.28 o 
   4   2  10      962.37      954.60     29.72 o 
   5   2  10      731.16      714.49     43.63 o 
   6   2  10     1538.17     1554.23     36.28 o 
   7   2  10       14.46       14.78      9.63 o 
   8   2  10     1340.44     1360.01     61.22 o 
 -10   3  10     1390.40     1420.13     61.64 o 
  -9   3  10      596.28      576.28     38.33 o 
  -8   3  10      598.10      624.30     31.20 o 
  -7   3  10     1960.16     1817.30     51.59 o 
  -6   3  10       37.50       44.69     11.11 o 
  -5   3  10     1415.35     1405.08     40.00 o 
  -4   3  10      457.79      445.59     68.78 o 
  -3   3  10     1810.53     1805.63     39.43 o 
  -2   3  10     2491.49     2439.96     47.75 o 
  -1   3  10     2808.30     2761.85     46.02 o 
   0   3  10      871.39      815.01     22.75 o 
   1   3  10     5379.05     5081.89    128.31 o 
   2   3  10     1387.26     1333.25     31.57 o 
   3   3  10     5170.52     5168.76     85.59 o 
   4   3  10     1623.99     1594.11     40.96 o 
   5   3  10      985.69      921.69     23.35 o 
   6   3  10      693.15      695.44     25.62 o 
   7   3  10      131.48      107.22     17.68 o 
 -10   4  10     1353.97     1423.97     58.64 o 
  -9   4  10      902.14      929.41     39.16 o 
  -8   4  10     1656.21     1674.88     51.04 o 
  -7   4  10     2673.35     2641.60     63.72 o 
  -6   4  10      722.80      706.31     29.64 o 
  -5   4  10     1623.36     1669.02     45.03 o 
  -4   4  10     2033.32     2003.33     50.83 o 
  -3   4  10     6216.22     6170.97     99.71 o 
  -2   4  10      306.66      298.94     17.09 o 
  -1   4  10     2290.34     2305.49     43.08 o 
   0   4  10      707.92      712.26     26.38 o 
   1   4  10      904.41      907.77     31.41 o 
   2   4  10     3842.03     3697.12     61.17 o 
   3   4  10     1479.97     1441.46     38.58 o 
   4   4  10     2264.40     2224.70     67.78 o 
   5   4  10     1152.54     1162.22     27.84 o 
   6   4  10     1810.51     1877.51     44.76 o 
 -10   5  10     1097.58     1109.32     83.03 o 
  -9   5  10      485.33      456.58     34.10 o 
  -8   5  10     1706.60     1740.79     74.65 o 
  -7   5  10     1487.25     1537.10     47.12 o 
  -6   5  10      104.29       96.10     14.71 o 
  -5   5  10      959.60      990.80     38.25 o 
  -4   5  10       52.10       39.63     12.10 o 
  -3   5  10     4148.51     4200.77     77.34 o 
  -2   5  10       53.61       61.97     11.64 o 
  -1   5  10     2395.77     2527.80     60.77 o 
   0   5  10       60.62       74.27     15.57 o 
   1   5  10     1765.22     1812.47     47.85 o 
   2   5  10     1169.84     1193.30     38.67 o 
   3   5  10      989.70      954.72     37.95 o 
   4   5  10      709.80      687.37     35.59 o 
   5   5  10      702.51      671.96     24.37 o 
 -10   6  10      370.92      365.54     29.82 o 
  -9   6  10      517.78      502.41     31.32 o 
  -8   6  10      682.51      653.62     32.55 o 
  -7   6  10     2372.08     2364.72     87.70 o 
  -6   6  10        8.47       11.93     12.54 o 
  -5   6  10     3440.68     3397.28     70.10 o 
  -4   6  10       51.04       40.12     11.62 o 
  -3   6  10     2640.35     2742.57     91.91 o 
  -2   6  10     1057.92     1019.14     34.86 o 
  -1   6  10     2253.85     2275.12     55.62 o 
   0   6  10       77.72       70.16     13.82 o 
   1   6  10     2097.00     2086.63     53.48 o 
   2   6  10      178.10      221.87     26.52 o 
   3   6  10      410.39      417.23     28.92 o 
   4   6  10      202.60      205.09     23.82 o 
  -9   7  10      327.41      289.58     30.14 o 
  -8   7  10     1003.03      870.69     44.18 o 
  -7   7  10      511.72      492.46     34.30 o 
  -6   7  10      158.39      110.34     15.85 o 
  -5   7  10     1279.64     1228.13     40.58 o 
  -4   7  10       14.07       39.06     13.61 o 
  -3   7  10     3582.23     3709.45     78.86 o 
  -2   7  10       72.99       81.20     22.17 o 
  -1   7  10     3903.75     3832.53    167.35 o 
   0   7  10      535.97      588.93     29.72 o 
   1   7  10     1642.92     1713.70     49.55 o 
   2   7  10      373.38      316.93     58.15 o 
   3   7  10      621.39      749.15     70.62 o 
  -9   8  10      224.84      188.38     26.89 o 
  -8   8  10     1748.72     1593.91     82.78 o 
  -7   8  10     1223.39     1229.77     54.14 o 
  -6   8  10      712.79      781.38     43.39 o 
  -5   8  10      819.10      789.35     35.16 o 
  -4   8  10      161.45      161.43     25.54 o 
  -3   8  10     1721.79     1797.33     68.88 o 
  -2   8  10       72.18       64.25     16.36 o 
  -1   8  10     4372.01     4445.22    158.23 o 
   0   8  10        3.91      -15.26     15.26 o 
   1   8  10     1668.48     1707.25     78.04 o 
   2   8  10       62.97       51.25     26.67 o 
  -8   9  10     1086.76     1007.22     69.62 o 
  -7   9  10      524.17      434.95     37.79 o 
  -6   9  10      706.14      654.41     44.45 o 
  -5   9  10      584.03      360.73     58.35 o 
  -4   9  10      301.50      203.85     56.62 o 
  -3   9  10      504.77      421.50     37.71 o 
  -2   9  10       72.39       82.86     22.40 o 
  -1   9  10     2003.25     1924.07     76.26 o 
   0   9  10        0.09        2.74     18.54 o 
  -5  10  10     1382.93      963.82     98.76 o 
  -4  10  10       46.36       17.88     51.05 o 
  -3  10  10      545.27      580.29    113.88 o 
   1 -13  11       33.29       18.30     11.57 o 
   2 -13  11     1820.95     1990.29     60.16 o 
   3 -13  11       40.45       39.80     14.24 o 
   4 -13  11     1921.68     2003.24     60.80 o 
   5 -13  11       91.77       58.97     16.62 o 
   6 -13  11     1575.14     1578.07     56.38 o 
  -1 -12  11      723.10      681.91     31.74 o 
   0 -12  11      632.71      659.86     28.80 o 
   1 -12  11      646.17      607.72     27.86 o 
   2 -12  11     1205.17     1282.26     36.56 o 
   3 -12  11       11.10       10.61      9.75 o 
   4 -12  11     1650.98     1750.65     68.71 o 
   5 -12  11       63.85       64.77     15.56 o 
   6 -12  11     1802.30     1916.60     61.61 o 
   7 -12  11       46.07       31.08     23.71 o 
  -3 -11  11     1212.61     1193.90     60.60 o 
  -2 -11  11      460.89      434.19     18.50 o 
  -1 -11  11      761.14      782.07     31.82 o 
   0 -11  11      673.52      640.86     27.32 o 
   1 -11  11      435.11      423.21     18.86 o 
   2 -11  11      913.20      872.34     27.42 o 
   3 -11  11       13.92       19.31      9.95 o 
   4 -11  11     1803.88     1843.50     44.54 o 
   5 -11  11       75.41       74.70     12.59 o 
   6 -11  11     2112.51     2242.14     54.07 o 
   7 -11  11       44.89       41.41     14.27 o 
   8 -11  11     1729.85     1786.15     65.44 o 
  -4 -10  11      492.92      485.23     30.55 o 
  -3 -10  11      957.76      941.47     24.92 o 
  -2 -10  11      823.62      790.31     23.28 o 
  -1 -10  11      833.41      872.41     24.64 o 
   0 -10  11      662.64      610.05     19.57 o 
   1 -10  11     2167.25     2126.76     55.92 o 
   2 -10  11     2780.78     2840.53     71.84 o 
   3 -10  11      279.01      308.76     15.85 o 
   4 -10  11     1538.79     1519.50     37.26 o 
   5 -10  11        0.33        3.77      8.29 o 
   6 -10  11      547.52      568.74     25.64 o 
   7 -10  11        9.84      -10.43     10.43 o 
   8 -10  11     1204.98     1330.98     55.43 o 
   9 -10  11      482.32      394.79     36.14 o 
  -5  -9  11     1069.77     1072.76     43.54 o 
  -4  -9  11      197.25      180.55     30.46 o 
  -3  -9  11     1809.60     1701.04     57.86 o 
  -2  -9  11     1523.32     1539.05     68.44 o 
  -1  -9  11      361.23      325.59     25.27 o 
   0  -9  11     1326.86     1369.96     47.85 o 
   1  -9  11       60.17       83.09     23.17 o 
   2  -9  11     3824.03     3817.63     92.50 o 
   3  -9  11       10.46       13.41     11.28 o 
   4  -9  11     3052.78     3216.44     58.35 o 
   5  -9  11        4.04        6.82      7.73 o 
   6  -9  11      946.20      948.59     31.12 o 
   7  -9  11       87.08       73.13     14.25 o 
   8  -9  11     1284.72     1236.66     41.73 o 
   9  -9  11      139.30      114.71     23.24 o 
  -6  -8  11       12.60        1.73     12.56 o 
  -5  -8  11      804.57      822.75     65.11 o 
  -4  -8  11       12.00        9.76     11.40 o 
  -3  -8  11     1185.05     1158.81     40.92 o 
  -2  -8  11     1132.02     1124.94     44.14 o 
  -1  -8  11     2139.12     2095.45     61.07 o 
   0  -8  11     1352.53     1372.92     47.97 o 
   1  -8  11     1386.78     1315.86     94.11 o 
   2  -8  11     2860.02     2695.37    112.27 o 
   3  -8  11      790.31      793.10     34.67 o 
   4  -8  11     8398.24     8486.72    168.80 o 
   5  -8  11       89.10      105.40     13.24 o 
   6  -8  11     4034.99     4039.91     73.79 o 
   7  -8  11        9.16        9.35      8.64 o 
   8  -8  11     2121.59     2058.27     44.12 o 
   9  -8  11       75.62       75.02     15.76 o 
  10  -8  11      858.26      842.95     36.21 o 
  -7  -7  11     1723.48     1638.14     55.78 o 
  -6  -7  11        3.99        2.38     12.24 o 
  -5  -7  11     1503.52     1420.73     47.71 o 
  -4  -7  11       51.98       62.61     18.67 o 
  -3  -7  11     1414.11     1386.89     69.76 o 
  -2  -7  11      144.76      116.15     16.14 o 
  -1  -7  11     2311.57     2189.35     97.35 o 
   0  -7  11      485.72      452.75     24.34 o 
   1  -7  11       88.85       90.66     28.83 o 
   2  -7  11       32.26       57.03     11.12 o 
   3  -7  11      240.34      247.99     19.29 o 
   4  -7  11     3137.68     3150.11     78.97 o 
   5  -7  11        8.83        5.03      9.77 o 
   6  -7  11     3749.41     4028.19     61.01 o 
   7  -7  11       18.19       14.88      9.83 o 
   8  -7  11     2670.08     2573.89     50.04 o 
   9  -7  11      182.10      183.53     21.79 o 
  10  -7  11     1197.86     1198.37     42.15 o 
  -7  -6  11     1438.87     1489.56     51.68 o 
  -6  -6  11        6.33        4.60     11.05 o 
  -5  -6  11     1939.17     1796.02     52.99 o 
  -4  -6  11      534.15      499.33     26.52 o 
  -3  -6  11     2583.04     2558.61     97.80 o 
  -2  -6  11     2844.24     2833.64     87.38 o 
  -1  -6  11     2875.33     2802.73     69.50 o 
   0  -6  11     3130.53     2946.89    124.20 o 
   1  -6  11       55.39       63.23     25.50 o 
   2  -6  11      527.92      556.55     25.08 o 
   3  -6  11       46.78       44.52     10.55 o 
   4  -6  11     1627.46     1640.38     37.55 o 
   5  -6  11      132.10      125.27     12.55 o 
   6  -6  11     1297.39     1357.65     28.40 o 
   7  -6  11       45.08       44.93      9.58 o 
   8  -6  11     2215.66     2335.43     46.85 o 
   9  -6  11      112.53       74.72     13.29 o 
  10  -6  11     1221.70     1241.74     49.90 o 
  -8  -5  11       23.52       11.42     13.06 o 
  -7  -5  11     1407.71     1384.83     48.55 o 
  -6  -5  11       17.25       22.15     10.73 o 
  -5  -5  11     2745.61     2589.97     64.28 o 
  -4  -5  11      447.39      444.89     24.38 o 
  -3  -5  11     5812.82     5683.91    103.57 o 
  -2  -5  11     2207.15     2137.23     58.02 o 
  -1  -5  11     6441.46     6192.55    123.39 o 
   0  -5  11     3515.29     3417.27     69.53 o 
   1  -5  11     2800.54     2695.41     61.32 o 
   2  -5  11     1932.74     1876.01     48.64 o 
   3  -5  11     2019.56     1900.55     73.57 o 
   4  -5  11     2809.77     2743.47     52.52 o 
   5  -5  11      127.63      128.81     15.16 o 
   6  -5  11     2161.47     2015.68     47.18 o 
   7  -5  11      183.64      154.18     12.55 o 
   8  -5  11     1288.31     1331.81     33.57 o 
   9  -5  11      328.16      274.56     25.98 o 
  10  -5  11      924.44      859.76     51.71 o 
  -8  -4  11      505.17      515.21     30.94 o 
  -7  -4  11      402.41      430.70     37.96 o 
  -6  -4  11      701.41      677.78     53.73 o 
  -5  -4  11     1323.75     1309.94     41.99 o 
  -4  -4  11       69.40       98.30     13.74 o 
  -3  -4  11     2160.42     2061.59     50.23 o 
  -2  -4  11      384.24      400.82     33.51 o 
  -1  -4  11     2870.42     3028.30     69.93 o 
   0  -4  11     7960.13     7911.91     94.90 o 
   1  -4  11     3111.59     3260.49     45.31 o 
   2  -4  11     3794.75     3720.08     51.45 o 
   3  -4  11     3784.73     3796.26     53.86 o 
   4  -4  11     3780.26     3951.88     68.18 o 
   5  -4  11      543.47      563.12     30.25 o 
   6  -4  11     6605.54     6359.38    104.85 o 
   7  -4  11        0.38       -7.74      7.74 o 
   8  -4  11     2169.02     2202.06     48.02 o 
   9  -4  11      169.88      148.16     20.32 o 
  -9  -3  11     1125.20      997.79     54.70 o 
  -8  -3  11      233.83      219.85     41.60 o 
  -7  -3  11     1685.26     1684.63     51.70 o 
  -6  -3  11      176.92      166.02     18.04 o 
  -5  -3  11     3416.40     3356.10     72.81 o 
  -4  -3  11        1.53       18.29     12.75 o 
  -3  -3  11     3181.14     3119.31     71.92 o 
  -2  -3  11      191.32      198.58     14.50 o 
  -1  -3  11     4959.07     5134.28     58.14 o 
   0  -3  11     4877.93     5079.31     51.90 o 
   1  -3  11     4894.52     4896.17     55.77 o 
   2  -3  11     1540.46     1513.05     27.19 o 
   3  -3  11     3872.93     3833.60     54.43 o 
   4  -3  11     1742.14     1671.54     31.94 o 
   5  -3  11      777.89      706.79     21.05 o 
   6  -3  11     3695.44     3653.64    110.66 o 
   7  -3  11        0.56       -6.82      6.82 o 
   8  -3  11     1398.90     1440.39     39.50 o 
   9  -3  11       11.59       11.38     12.69 o 
  -9  -2  11     1323.66     1274.76     80.51 o 
  -8  -2  11      271.88      260.74     23.25 o 
  -7  -2  11     3930.92     3969.45     86.24 o 
  -6  -2  11      236.86      229.94     30.12 o 
  -5  -2  11     6088.15     5826.53    105.65 o 
  -4  -2  11        1.31        0.93      6.67 o 
  -3  -2  11     2087.98     2064.45     47.63 o 
  -2  -2  11      384.29      377.87      9.62 o 
  -1  -2  11      740.00      727.99     22.87 o 
   0  -2  11     1821.76     1762.42     30.45 o 
   1  -2  11      958.32      891.60     20.77 o 
   2  -2  11     1764.82     1791.41     37.87 o 
   3  -2  11      899.08      867.03     20.92 o 
   4  -2  11     3826.64     3725.47     62.15 o 
   5  -2  11     1088.24     1104.74     29.83 o 
   6  -2  11     2749.18     2790.87     54.90 o 
   7  -2  11      148.45      167.37     12.45 o 
   8  -2  11     2172.21     2246.23     49.00 o 
   9  -2  11       49.60       24.40     13.94 o 
 -10  -1  11      432.41      468.54     41.00 o 
  -9  -1  11      574.27      577.07     40.64 o 
  -8  -1  11      178.28      173.19     19.58 o 
  -7  -1  11     1616.09     1603.27     48.28 o 
  -6  -1  11      217.53      209.46     18.33 o 
  -5  -1  11     4918.42     4815.08     90.27 o 
  -4  -1  11      393.48      368.62     19.71 o 
  -3  -1  11    13493.27    13171.09    161.94 o 
  -2  -1  11     1656.96     1646.56     45.63 o 
  -1  -1  11     8676.62     8826.70    106.52 o 
   0  -1  11     1433.92     1396.90     24.21 o 
   1  -1  11     5865.39     6121.43     76.96 o 
   2  -1  11     1211.06     1204.76     29.19 o 
   3  -1  11     2733.98     2714.10     59.03 o 
   4  -1  11     4291.28     4092.32     68.10 o 
   5  -1  11      610.64      626.36     22.84 o 
   6  -1  11     2815.41     2905.16     57.56 o 
   7  -1  11       14.62        9.76     16.27 o 
   8  -1  11     1581.64     1663.52     48.28 o 
   9  -1  11       28.26       17.46     13.12 o 
 -10   0  11      794.66      876.88     51.27 o 
  -9   0  11      487.75      451.54     35.72 o 
  -8   0  11      735.24      742.66     44.70 o 
  -7   0  11     1841.88     1787.50     50.53 o 
  -6   0  11      274.81      262.07     32.42 o 
  -5   0  11     2871.25     2761.04     60.57 o 
  -4   0  11      184.37      218.92     27.58 o 
  -3   0  11     5408.43     5228.32     71.46 o 
  -2   0  11        8.17       21.16      6.13 o 
  -1   0  11     4615.58     4496.38     74.85 o 
   0   0  11       88.17       84.83      6.85 o 
   1   0  11     3839.40     3836.92     47.94 o 
   2   0  11     1381.95     1349.29     30.57 o 
   3   0  11     2443.41     2398.29     46.32 o 
   4   0  11     1179.02     1131.25     30.74 o 
   5   0  11     1337.05     1360.97     35.92 o 
   6   0  11     1897.03     1774.25     43.77 o 
   7   0  11        5.11       -6.30      6.30 o 
   8   0  11     1646.16     1691.83     49.25 o 
 -10   1  11      993.71      987.75     82.32 o 
  -9   1  11      256.17      248.21     28.96 o 
  -8   1  11      546.83      523.12     35.59 o 
  -7   1  11     1476.94     1395.82     54.11 o 
  -6   1  11      194.90      168.80     16.47 o 
  -5   1  11     2252.52     2233.82     52.13 o 
  -4   1  11       12.93       24.05      7.59 o 
  -3   1  11     1063.97     1091.36     27.13 o 
  -2   1  11     1227.78     1330.42     29.24 o 
  -1   1  11     2884.66     3056.63     41.79 o 
   0   1  11     1489.32     1528.83     28.81 o 
   1   1  11     3053.81     3061.02     44.65 o 
   2   1  11     2345.99     2278.65     44.51 o 
   3   1  11     3028.56     2947.18     55.09 o 
   4   1  11     1115.39     1075.73     31.09 o 
   5   1  11     1731.17     1587.49     40.54 o 
   6   1  11     1829.00     1748.53     44.95 o 
   7   1  11       33.49       22.53     30.09 o 
   8   1  11     1159.83     1198.53     47.23 o 
 -10   2  11     1015.50     1056.48     54.74 o 
  -9   2  11      818.94      845.31    122.88 o 
  -8   2  11      754.52      732.19     40.92 o 
  -7   2  11     3494.37     3541.83     94.68 o 
  -6   2  11      936.85      899.17     33.80 o 
  -5   2  11     7791.79     7869.17    112.11 o 
  -4   2  11      671.18      629.84     21.59 o 
  -3   2  11     2743.60     2655.81     47.31 o 
  -2   2  11       40.47       35.46      6.40 o 
  -1   2  11     2307.26     2340.35     39.61 o 
   0   2  11     1059.43     1109.27     42.04 o 
   1   2  11     2167.55     2127.51     45.60 o 
   2   2  11     1436.50     1489.29     35.49 o 
   3   2  11     1193.98     1203.99     44.70 o 
   4   2  11     1831.29     1788.70     43.04 o 
   5   2  11      335.30      301.59     19.49 o 
   6   2  11     1708.10     1602.79     55.13 o 
   7   2  11       74.76       49.76     17.51 o 
 -10   3  11     1371.65     1378.66     51.54 o 
  -9   3  11      421.12      434.31     30.26 o 
  -8   3  11     1423.80     1525.28     49.27 o 
  -7   3  11     1790.14     1765.49     51.06 o 
  -6   3  11      666.19      679.37     29.73 o 
  -5   3  11     4229.09     4202.76     82.20 o 
  -4   3  11     1327.71     1316.65     38.55 o 
  -3   3  11     6941.06     6837.66    106.50 o 
  -2   3  11      765.46      751.70     24.01 o 
  -1   3  11     3352.00     3428.79     54.61 o 
   0   3  11      280.50      311.02     15.08 o 
   1   3  11     2121.85     2087.78     48.00 o 
   2   3  11      864.52      880.74     27.60 o 
   3   3  11     2639.30     2588.92     53.96 o 
   4   3  11     2143.97     2121.81     97.35 o 
   5   3  11      733.60      716.04     36.98 o 
   6   3  11     2553.45     2743.36    166.77 o 
 -10   4  11      884.17      839.18     40.60 o 
  -9   4  11      489.16      495.39     31.16 o 
  -8   4  11     1263.74     1202.45     43.64 o 
  -7   4  11     1309.42     1272.20     44.69 o 
  -6   4  11      290.37      298.44     22.03 o 
  -5   4  11     1924.58     1905.11     59.37 o 
  -4   4  11       13.42        2.49      9.77 o 
  -3   4  11     6056.71     5996.62     98.62 o 
  -2   4  11      673.46      696.73     25.49 o 
  -1   4  11     4754.50     4714.25     71.92 o 
   0   4  11      183.83      203.43     15.94 o 
   1   4  11     3776.40     3751.67     73.89 o 
   2   4  11      171.84      183.43     22.14 o 
   3   4  11     1743.27     1779.25     44.33 o 
   4   4  11      226.23      242.12     24.36 o 
   5   4  11      468.63      477.63     46.65 o 
   6   4  11      761.16      724.25     40.45 o 
 -10   5  11     1738.65     1802.96     59.88 o 
  -9   5  11      450.50      424.26     29.92 o 
  -8   5  11     2141.42     2221.45     67.59 o 
  -7   5  11      823.29      800.20     34.68 o 
  -6   5  11      801.84      809.58     39.50 o 
  -5   5  11     1583.76     1570.54     42.20 o 
  -4   5  11        3.37       14.20      8.30 o 
  -3   5  11     2266.55     2378.99     58.23 o 
  -2   5  11        0.11        0.58      7.05 o 
  -1   5  11      901.32      854.85     31.66 o 
   0   5  11       38.52       40.51     14.76 o 
   1   5  11     1916.24     1908.04     75.00 o 
   2   5  11      803.77      783.00     26.69 o 
   3   5  11     1164.00     1189.64     46.01 o 
   4   5  11      424.61      421.59     61.02 o 
   5   5  11      678.42      695.88     39.41 o 
  -9   6  11      276.70      339.41     28.21 o 
  -8   6  11     2046.76     2103.38     92.67 o 
  -7   6  11      580.16      524.68     35.07 o 
  -6   6  11     1510.98     1515.93     77.81 o 
  -5   6  11     2264.46     2307.22     55.64 o 
  -4   6  11      686.81      728.48     29.94 o 
  -3   6  11     3966.51     3970.71     79.41 o 
  -2   6  11       50.59       41.60     12.26 o 
  -1   6  11     2929.32     3061.63     77.07 o 
   0   6  11      158.35      148.62     17.30 o 
   1   6  11     2928.55     2878.56     73.68 o 
   2   6  11      626.58      543.40     28.28 o 
   3   6  11     1078.81     1092.92     45.20 o 
   4   6  11      459.08      472.34     33.19 o 
  -9   7  11      148.36      156.17     25.84 o 
  -8   7  11      986.85     1017.14     62.98 o 
  -7   7  11      571.62      530.13     36.19 o 
  -6   7  11      770.83      802.20     75.54 o 
  -5   7  11      303.93      293.03     22.39 o 
  -4   7  11     1956.00     1959.25     53.43 o 
  -3   7  11     1032.53     1063.17     48.98 o 
  -2   7  11      609.86      716.03     32.70 o 
  -1   7  11     2056.25     2069.61     56.43 o 
   0   7  11      102.98      152.87     26.07 o 
   1   7  11     1874.21     1930.52    139.61 o 
   2   7  11       93.31      113.89     17.38 o 
  -8   8  11      911.23      897.95     48.27 o 
  -7   8  11      851.46      851.72     62.09 o 
  -6   8  11       36.73       43.67     18.58 o 
  -5   8  11      636.63      631.20     42.50 o 
  -4   8  11      304.41      271.34     53.00 o 
  -3   8  11     1116.75     1155.19     55.36 o 
  -2   8  11       37.39       23.10     19.30 o 
  -1   8  11     1832.68     1870.77    181.49 o 
   0   8  11       43.75       21.56     20.11 o 
   1   8  11      814.91      792.45     80.19 o 
  -6   9  11      234.02      244.21     33.96 o 
  -5   9  11      538.74      577.22     72.49 o 
  -4   9  11      208.46      214.88     56.80 o 
  -3   9  11     1023.30     1264.84    105.49 o 
  -2   9  11       13.53       33.58     21.46 o 
  -1   9  11     1251.44     1358.32     62.90 o 
   2 -13  12     1122.32     1077.87     79.73 o 
   3 -13  12       40.06       29.10     11.44 o 
   4 -13  12     1170.18     1283.25     68.44 o 
   5 -13  12      106.92      118.65     40.99 o 
  -1 -12  12      313.81      280.88     36.68 o 
   0 -12  12     1066.58     1074.54     76.00 o 
   1 -12  12      559.23      524.76     21.68 o 
   2 -12  12     1086.39     1088.09     33.74 o 
   3 -12  12      396.29      403.98     21.47 o 
   4 -12  12     1544.95     1576.90     46.12 o 
   5 -12  12       49.66       56.58     13.15 o 
   6 -12  12     1568.12     1670.77     97.55 o 
   7 -12  12        1.85       21.07     22.74 o 
  -2 -11  12      232.15      220.66     41.56 o 
  -1 -11  12      754.04      728.32     39.16 o 
   0 -11  12     1119.18     1065.92     74.22 o 
   1 -11  12      295.25      283.57     63.32 o 
   2 -11  12     1918.74     1775.63     61.76 o 
   3 -11  12       19.70       58.55     16.88 o 
   4 -11  12     1288.75     1324.96     33.14 o 
   5 -11  12       38.86       22.32      9.54 o 
   6 -11  12      837.95      897.55     36.99 o 
   7 -11  12       13.72       -0.91     12.96 o 
   8 -11  12     1070.06     1118.48     47.72 o 
  -4 -10  12      313.82      277.14     37.94 o 
  -3 -10  12     1235.86     1146.73     43.80 o 
  -2 -10  12      628.32      626.66     42.77 o 
  -1 -10  12      931.42      895.66     41.41 o 
   0 -10  12      675.93      714.44     60.30 o 
   1 -10  12      774.02      758.98     37.15 o 
   2 -10  12     4745.55     4738.95    193.99 o 
   3 -10  12       50.47       52.22     15.52 o 
   4 -10  12     3960.04     4115.36    183.64 o 
   5 -10  12       18.67       13.98      9.03 o 
   6 -10  12     1445.27     1361.37     35.64 o 
   7 -10  12       37.91       30.72     16.53 o 
   8 -10  12     1686.24     1836.45     59.93 o 
  -5  -9  12     1305.51     1257.41     54.45 o 
  -4  -9  12       75.71       64.42     15.51 o 
  -3  -9  12     2469.88     2513.21     75.67 o 
  -2  -9  12      155.37      119.67     18.72 o 
  -1  -9  12     3351.91     3351.59     87.41 o 
   0  -9  12       17.74       15.64     20.12 o 
   1  -9  12     2568.66     2538.33     69.92 o 
   2  -9  12      840.52      854.00     43.43 o 
   3  -9  12      395.79      379.77     26.00 o 
   4  -9  12     1636.70     1572.29     54.19 o 
   5  -9  12       60.42       39.89     14.23 o 
   6  -9  12     1974.17     2085.17     43.77 o 
   7  -9  12      276.02      306.92     28.14 o 
   8  -9  12     2120.02     2160.85     89.22 o 
   9  -9  12      138.21      113.18     23.25 o 
  -6  -8  12        1.70       -3.05     17.82 o 
  -5  -8  12      672.35      611.84     35.38 o 
  -4  -8  12       60.40       68.90     16.65 o 
  -3  -8  12      782.65      728.24     33.26 o 
  -2  -8  12      695.20      701.56     34.77 o 
  -1  -8  12     1983.99     2043.20     60.76 o 
   0  -8  12     1532.49     1415.20     79.73 o 
   1  -8  12     3121.06     2988.11     75.25 o 
   2  -8  12     2801.88     2866.00     80.42 o 
   3  -8  12      787.82      781.92     34.53 o 
   4  -8  12     1254.74     1314.58     47.47 o 
   5  -8  12      190.93      215.48     24.26 o 
   6  -8  12     1645.82     1534.59     55.73 o 
   7  -8  12        2.50       -3.92      8.68 o 
   8  -8  12     2036.50     2219.59     50.83 o 
   9  -8  12      100.96       89.89     15.93 o 
  -6  -7  12        0.44       -6.97     11.09 o 
  -5  -7  12     1470.58     1372.38     47.91 o 
  -4  -7  12      213.51      210.39     31.64 o 
  -3  -7  12     1465.64     1365.82     52.45 o 
  -2  -7  12     1420.71     1409.69     62.20 o 
  -1  -7  12     1588.26     1525.90     49.14 o 
   0  -7  12     1210.98     1240.47     40.46 o 
   1  -7  12     2200.71     2128.53     61.48 o 
   2  -7  12     2424.39     2505.64     64.71 o 
   3  -7  12     1507.32     1437.97     54.73 o 
   4  -7  12     1578.46     1546.48     50.21 o 
   5  -7  12      426.87      378.40     26.22 o 
   6  -7  12     1101.62     1065.04     40.37 o 
   7  -7  12      128.11      105.18     15.58 o 
   8  -7  12     1316.32     1320.17     32.74 o 
   9  -7  12      115.88       79.22     15.30 o 
  -7  -6  12     1228.30     1124.50     45.77 o 
  -6  -6  12      561.79      535.41     45.74 o 
  -5  -6  12     1735.02     1759.73     84.12 o 
  -4  -6  12      293.52      296.73     22.58 o 
  -3  -6  12     2539.51     2321.81     58.27 o 
  -2  -6  12      669.09      637.82     31.16 o 
  -1  -6  12      941.99      980.85     36.86 o 
   0  -6  12     1090.02     1020.38     64.21 o 
   1  -6  12     1378.78     1426.52     99.83 o 
   2  -6  12     6010.52     5798.65    116.69 o 
   3  -6  12      352.79      332.81     20.71 o 
   4  -6  12     7134.54     6993.39    139.82 o 
   5  -6  12        5.99        1.82      7.86 o 
   6  -6  12     2065.89     2119.66     49.51 o 
   7  -6  12      363.73      344.06     27.34 o 
   8  -6  12     2291.31     2325.52     56.52 o 
   9  -6  12       24.61        1.24     11.88 o 
  -8  -5  12       18.65        8.71     14.40 o 
  -7  -5  12      673.55      648.13     34.27 o 
  -6  -5  12        9.48        5.10     10.39 o 
  -5  -5  12     1625.78     1552.23     48.62 o 
  -4  -5  12       76.03       79.83     13.82 o 
  -3  -5  12     5993.07     5779.73    106.51 o 
  -2  -5  12       27.16       22.86      9.52 o 
  -1  -5  12     2929.22     2912.83     70.90 o 
   0  -5  12      316.44      338.75     17.41 o 
   1  -5  12     2789.22     2722.14     62.29 o 
   2  -5  12      836.11      897.34     31.05 o 
   3  -5  12     3078.44     3117.65     55.96 o 
   4  -5  12     3426.36     3397.84     61.67 o 
   5  -5  12      691.61      669.29     24.43 o 
   6  -5  12     3284.29     3452.48     67.81 o 
   7  -5  12      271.86      230.93     22.67 o 
   8  -5  12     1986.75     1861.67    110.26 o 
   9  -5  12       46.93       26.06     13.64 o 
  -8  -4  12      182.70      188.49     22.43 o 
  -7  -4  12      746.59      732.00     35.45 o 
  -6  -4  12       76.11       65.56     14.58 o 
  -5  -4  12     1620.42     1715.56     50.10 o 
  -4  -4  12       63.06       59.29     12.22 o 
  -3  -4  12     3903.05     3830.10     77.23 o 
  -2  -4  12       24.23       38.16      9.84 o 
  -1  -4  12     1567.60     1600.21     46.41 o 
   0  -4  12      365.99      348.09     14.14 o 
   1  -4  12      595.55      554.45     17.06 o 
   2  -4  12      201.94      197.11     13.80 o 
   3  -4  12      577.09      508.89     17.54 o 
   4  -4  12     1421.25     1345.34     33.34 o 
   5  -4  12       76.90       69.76     12.27 o 
   6  -4  12     2436.17     2494.46     54.65 o 
   7  -4  12       10.81       -0.36     10.28 o 
   8  -4  12     2236.54     2458.53     96.58 o 
   9  -4  12        5.04        3.05     14.72 o 
  -9  -3  12     1021.58      953.34     54.43 o 
  -8  -3  12      172.97      175.84     21.75 o 
  -7  -3  12     1552.40     1495.86     49.53 o 
  -6  -3  12       64.12       60.30     13.83 o 
  -5  -3  12     2331.26     2324.64     58.74 o 
  -4  -3  12      203.47      217.44     45.09 o 
  -3  -3  12     3629.90     3661.38     73.35 o 
  -2  -3  12     1435.91     1461.15     39.08 o 
  -1  -3  12     6431.01     6502.04     70.65 o 
   0  -3  12     5771.69     5775.89     58.60 o 
   1  -3  12     1769.63     1806.39     33.94 o 
   2  -3  12     1095.52     1157.80     23.71 o 
   3  -3  12     2769.75     2777.18     48.50 o 
   4  -3  12     1488.39     1452.48     30.43 o 
   5  -3  12      494.65      504.48     20.44 o 
   6  -3  12      680.93      669.77     33.80 o 
   7  -3  12        0.91        6.32     10.89 o 
   8  -3  12     1127.78     1087.24     63.24 o 
   9  -3  12       78.93       89.10     28.17 o 
  -9  -2  12      699.98      712.77     46.66 o 
  -8  -2  12      588.88      611.82     32.80 o 
  -7  -2  12     1388.20     1407.43     46.70 o 
  -6  -2  12     1328.62     1331.79     43.27 o 
  -5  -2  12     2681.37     2570.71     73.43 o 
  -4  -2  12      815.68      878.39     31.49 o 
  -3  -2  12     2811.92     2828.77     60.07 o 
  -2  -2  12      142.95      151.86     10.99 o 
  -1  -2  12     5417.02     5582.67     73.05 o 
   0  -2  12     1240.29     1202.71     22.56 o 
   1  -2  12     1699.63     1700.90     25.13 o 
   2  -2  12      315.75      341.43     16.94 o 
   3  -2  12     3149.66     3145.25     54.08 o 
   4  -2  12     4653.04     4661.40     74.86 o 
   5  -2  12     1439.49     1375.53     34.72 o 
   6  -2  12     1989.53     1960.10     44.87 o 
   7  -2  12      158.11      142.55     18.43 o 
   8  -2  12     1584.85     1612.84     80.42 o 
  -9  -1  12      683.52      692.77    102.56 o 
  -8  -1  12      399.52      345.89     30.58 o 
  -7  -1  12     1079.63     1062.22     39.44 o 
  -6  -1  12      480.31      398.05     23.86 o 
  -5  -1  12     1014.37      974.31     33.96 o 
  -4  -1  12      335.32      318.17     20.11 o 
  -3  -1  12      737.56      797.04     18.12 o 
  -2  -1  12      394.60      407.10     19.64 o 
  -1  -1  12     2525.94     2647.64     35.96 o 
   0  -1  12     1559.75     1648.65     27.83 o 
   1  -1  12     1044.70      978.06     21.66 o 
   2  -1  12     1971.71     2003.20     38.85 o 
   3  -1  12     2294.45     2221.49     43.74 o 
   4  -1  12     4240.03     4043.90     68.89 o 
   5  -1  12     1824.60     1724.29     40.96 o 
   6  -1  12     1548.96     1517.23     39.88 o 
   7  -1  12      427.09      372.23     28.27 o 
   8  -1  12     1126.04     1201.30     70.94 o 
  -9   0  12     1014.93      982.97    124.46 o 
  -8   0  12      397.02      423.96     33.77 o 
  -7   0  12     2662.60     2707.62     66.42 o 
  -6   0  12     1040.44     1036.08     36.35 o 
  -5   0  12     6934.90     6887.83    119.20 o 
  -4   0  12      533.21      533.10     23.45 o 
  -3   0  12     6022.33     6026.92    101.73 o 
  -2   0  12       13.26       18.48      5.55 o 
  -1   0  12     3445.92     3540.52     49.87 o 
   0   0  12      114.84      109.22      6.61 o 
   1   0  12      457.30      433.06     15.65 o 
   2   0  12      842.13      863.81     24.04 o 
   3   0  12      469.49      420.73     18.31 o 
   4   0  12     1575.20     1638.34     39.09 o 
   5   0  12     1006.09      938.53     32.86 o 
   6   0  12     1703.02     1772.20     44.95 o 
   7   0  12       41.92       17.86     14.89 o 
   8   0  12     1339.93     1320.12     78.07 o 
 -10   1  12      996.81     1095.45    151.62 o 
  -9   1  12      218.70      262.86     30.88 o 
  -8   1  12      680.95      629.46     49.15 o 
  -7   1  12      903.27      892.84     43.74 o 
  -6   1  12      582.17      569.24     27.27 o 
  -5   1  12     5232.39     5187.86    123.56 o 
  -4   1  12      225.52      227.25     15.10 o 
  -3   1  12     8081.50     8138.74    112.03 o 
  -2   1  12       29.57       31.84      7.39 o 
  -1   1  12     6237.71     6374.85     93.74 o 
   0   1  12      828.24      897.92     21.46 o 
   1   1  12     2670.47     2785.32     50.30 o 
   2   1  12     1016.01     1012.16     27.81 o 
   3   1  12     1237.58     1256.18     32.90 o 
   4   1  12     1602.65     1679.84     41.08 o 
   5   1  12      586.20      580.87     25.03 o 
   6   1  12     2931.93     2983.87     93.56 o 
   7   1  12      101.89       75.91     19.95 o 
 -10   2  12      603.97      595.49     76.83 o 
  -9   2  12      105.37      131.17     24.72 o 
  -8   2  12      324.83      291.46     29.87 o 
  -7   2  12      560.42      529.75     37.32 o 
  -6   2  12      130.57      133.10     17.00 o 
  -5   2  12     1908.32     1920.73     42.42 o 
  -4   2  12      165.33      171.31     13.27 o 
  -3   2  12     5207.62     5188.05    110.52 o 
  -2   2  12      889.65      849.70     21.25 o 
  -1   2  12     7111.97     7096.60     93.60 o 
   0   2  12       20.21       28.46      6.51 o 
   1   2  12     7790.89     7901.84    102.64 o 
   2   2  12      113.84      116.24     13.88 o 
   3   2  12     4683.60     4744.16     80.68 o 
   4   2  12      529.76      527.87     23.76 o 
   5   2  12      916.32      928.17     41.81 o 
   6   2  12     1812.10     1862.09     61.83 o 
 -10   3  12     1261.99     1302.63     51.25 o 
  -9   3  12      241.29      255.27     25.68 o 
  -8   3  12     1853.30     1917.36     57.34 o 
  -7   3  12      616.98      662.98     31.59 o 
  -6   3  12     1051.24     1073.29     38.38 o 
  -5   3  12      329.37      331.11     27.62 o 
  -4   3  12       14.26       35.42     13.15 o 
  -3   3  12     2360.89     2348.39     49.06 o 
  -2   3  12      435.31      423.42     16.89 o 
  -1   3  12     1821.10     1831.30     42.71 o 
   0   3  12      192.54      191.88     22.25 o 
   1   3  12     1072.46     1054.85     33.14 o 
   2   3  12       97.66       80.52     11.66 o 
   3   3  12     1765.69     1896.21     60.73 o 
   4   3  12      704.81      694.94     36.23 o 
   5   3  12      875.46      809.31     47.37 o 
   6   3  12     1340.06     1421.08    130.03 o 
  -9   4  12      891.49      864.47     39.99 o 
  -8   4  12     1404.67     1266.21     45.87 o 
  -7   4  12     2339.81     2270.22     88.74 o 
  -6   4  12      694.70      658.92     35.95 o 
  -5   4  12     2363.07     2397.05     71.92 o 
  -4   4  12       38.62       21.24     13.35 o 
  -3   4  12     2780.63     2767.64     57.09 o 
  -2   4  12      291.50      273.67     19.23 o 
  -1   4  12     2556.10     2601.94     48.61 o 
   0   4  12      166.06      173.56     23.69 o 
   1   4  12     2975.05     2874.60     88.89 o 
   2   4  12      221.22      226.54     16.74 o 
   3   4  12     1421.53     1544.32     52.49 o 
   4   4  12      403.75      385.61     36.99 o 
   5   4  12      794.44      782.35     41.07 o 
  -9   5  12      416.62      405.90     34.80 o 
  -8   5  12     2161.68     2176.30     75.08 o 
  -7   5  12     1007.07     1045.67     47.09 o 
  -6   5  12     1982.99     2065.37     66.64 o 
  -5   5  12     2385.27     2373.36    130.98 o 
  -4   5  12     1412.44     1330.43     38.69 o 
  -3   5  12     2591.80     2656.77     58.64 o 
  -2   5  12      390.58      384.83     19.26 o 
  -1   5  12     1944.17     2082.76     51.50 o 
   0   5  12      151.95      139.04     16.70 o 
   1   5  12     1748.68     1775.70     48.88 o 
   2   5  12      581.30      577.03     32.20 o 
   3   5  12      911.57     1028.08     43.81 o 
   4   5  12      648.29      693.08     69.13 o 
  -9   6  12       29.10       15.22     16.61 o 
  -8   6  12      599.35      581.08     38.77 o 
  -7   6  12      244.60      232.42     26.93 o 
  -6   6  12      929.69      906.75     44.11 o 
  -5   6  12     2055.53     2020.81     52.25 o 
  -4   6  12      446.97      437.36     24.74 o 
  -3   6  12     2267.30     2226.04     55.86 o 
  -2   6  12      476.35      502.96     26.88 o 
  -1   6  12     2963.26     2979.72     68.06 o 
   0   6  12      139.79       92.04     22.87 o 
   1   6  12     2668.93     2535.72     81.67 o 
   2   6  12       23.44       59.77     16.48 o 
   3   6  12      961.72      961.80     43.81 o 
  -8   7  12      783.26      806.60     45.08 o 
  -7   7  12     1012.46     1022.17     49.31 o 
  -6   7  12      435.22      402.51     58.72 o 
  -5   7  12     1338.63     1261.08     54.88 o 
  -4   7  12      557.62      505.99     38.54 o 
  -3   7  12      990.27     1052.08     51.36 o 
  -2   7  12       96.03       85.48     22.44 o 
  -1   7  12     2042.38     2213.28    162.08 o 
   0   7  12       78.20       60.06     22.76 o 
   1   7  12     1585.87     1553.64     64.05 o 
  -7   8  12      393.70      369.39     65.45 o 
  -6   8  12      728.45      827.23     63.12 o 
  -5   8  12      609.49      498.07     40.65 o 
  -4   8  12      275.46      156.71     45.18 o 
  -3   8  12     1042.02     1009.29    192.41 o 
  -2   8  12       74.81       89.68     25.28 o 
  -1   8  12     1582.39     1624.44    102.12 o 
   0 -12  13      921.48      932.09     72.84 o 
   1 -12  13      299.79      270.01     46.33 o 
   2 -12  13     1248.45     1213.83     83.93 o 
   3 -12  13       35.08        4.94     22.53 o 
   4 -12  13     1399.62     1383.30     92.61 o 
   5 -12  13        4.18      -14.72     24.14 o 
   6 -12  13     1786.70     1688.32    106.98 o 
  -2 -11  13      199.95      194.46     30.70 o 
  -1 -11  13     1856.14     1886.36    103.48 o 
   0 -11  13      276.83      253.63     42.83 o 
   1 -11  13     1068.67     1058.39     75.36 o 
   2 -11  13     1147.80     1166.80     80.25 o 
   3 -11  13       11.82        3.39     20.98 o 
   4 -11  13     1055.39     1072.47     78.93 o 
   5 -11  13       60.61       46.33     29.38 o 
   6 -11  13      960.89     1088.68     84.74 o 
   7 -11  13      194.18      236.38     51.68 o 
  -3 -10  13      403.56      384.80     34.23 o 
  -2 -10  13      893.81      838.62     41.91 o 
  -1 -10  13      787.12      773.65     64.15 o 
   0 -10  13      277.74      288.05     43.75 o 
   1 -10  13     1367.64     1406.82     52.95 o 
   2 -10  13     1491.29     1472.89    119.92 o 
   3 -10  13      547.56      549.85     33.06 o 
   4 -10  13     2473.51     2551.44     75.98 o 
   5 -10  13      145.73      168.86     22.33 o 
   6 -10  13     1769.31     1769.09    105.83 o 
   7 -10  13       28.20       29.09     29.66 o 
   8 -10  13     2162.59     2127.58    127.33 o 
  -4  -9  13       91.69       86.64     19.28 o 
  -3  -9  13      520.15      483.79     29.55 o 
  -2  -9  13      416.97      408.62     29.44 o 
  -1  -9  13     1258.65     1151.89     45.82 o 
   0  -9  13     1131.42     1071.56     42.46 o 
   1  -9  13     1589.70     1503.52     77.46 o 
   2  -9  13     2001.61     1962.18     60.00 o 
   3  -9  13      668.07      651.25     33.48 o 
   4  -9  13     1044.43     1055.60     87.49 o 
   5  -9  13       94.14       62.02     16.15 o 
   6  -9  13      994.91      954.12     44.74 o 
   7  -9  13      116.59       33.92     32.54 o 
   8  -9  13     1112.32     1007.45     86.23 o 
  -5  -8  13     1660.08     1592.33     61.66 o 
  -4  -8  13        0.17        5.14     11.18 o 
  -3  -8  13      859.20      877.37     62.27 o 
  -2  -8  13      184.94      162.73     25.09 o 
  -1  -8  13      612.88      581.89     31.12 o 
   0  -8  13     2213.20     2204.96     91.40 o 
   1  -8  13      463.30      482.33     27.06 o 
   2  -8  13     3805.87     3797.29     89.93 o 
   3  -8  13      289.61      287.15     22.75 o 
   4  -8  13     2728.15     2832.82     75.92 o 
   5  -8  13        5.60       -3.72     10.72 o 
   6  -8  13     2657.64     2512.79     75.06 o 
   7  -8  13        3.76      -21.33     21.33 o 
   8  -8  13     1715.85     1687.86    108.19 o 
   9  -8  13       10.11      -19.60     19.60 o 
  -6  -7  13        7.19       10.26     12.46 o 
  -5  -7  13     2729.60     2456.15    135.90 o 
  -4  -7  13        6.90       15.48     10.77 o 
  -3  -7  13     2702.39     2723.82    109.87 o 
  -2  -7  13       27.91       18.88     10.00 o 
  -1  -7  13     3464.69     3544.18     86.12 o 
   0  -7  13      860.64      794.59     80.34 o 
   1  -7  13     4084.92     4015.47     89.64 o 
   2  -7  13     2395.55     2415.49     63.50 o 
   3  -7  13     1512.29     1520.75     48.54 o 
   4  -7  13     2013.04     1986.43     68.78 o 
   5  -7  13      323.57      269.19     22.36 o 
   6  -7  13     2306.94     2274.19     68.87 o 
   7  -7  13      155.95      127.84     17.63 o 
   8  -7  13     1726.21     1679.35     60.77 o 
   9  -7  13       70.56       56.43     20.29 o 
  -7  -6  13      837.84      707.22     37.95 o 
  -6  -6  13       42.70       58.30     15.93 o 
  -5  -6  13     1505.19     1503.25     67.28 o 
  -4  -6  13        2.36       -5.25      8.24 o 
  -3  -6  13     2334.37     2179.36     57.13 o 
  -2  -6  13       35.28       70.22     24.86 o 
  -1  -6  13     1250.08     1309.05     44.37 o 
   0  -6  13       18.63       25.90      8.88 o 
   1  -6  13     3109.84     3064.87     71.11 o 
   2  -6  13      981.82     1062.21     36.38 o 
   3  -6  13      422.80      397.32     22.90 o 
   4  -6  13     1200.45     1199.08     42.63 o 
   5  -6  13       20.61       20.31      8.97 o 
   6  -6  13     2090.92     2116.46     55.66 o 
   7  -6  13      252.23      224.07     21.98 o 
   8  -6  13     2069.73     2120.09     69.41 o 
   9  -6  13        6.72       10.92     21.56 o 
  -7  -5  13      519.05      497.73     59.32 o 
  -6  -5  13      183.23      194.29     28.51 o 
  -5  -5  13     1478.54     1356.10     46.13 o 
  -4  -5  13      281.71      273.21     21.43 o 
  -3  -5  13     4984.99     4718.12     92.88 o 
  -2  -5  13     1341.32     1396.97     46.52 o 
  -1  -5  13     3645.27     3583.14     62.42 o 
   0  -5  13     1410.07     1306.18     37.10 o 
   1  -5  13     6533.12     6599.43    125.91 o 
   2  -5  13     3572.59     3486.89    132.65 o 
   3  -5  13     2403.56     2328.13     96.38 o 
   4  -5  13      655.43      656.17     23.10 o 
   5  -5  13      426.78      387.05     20.89 o 
   6  -5  13      896.10      904.01     30.78 o 
   7  -5  13        1.97       -5.02     11.17 o 
   8  -5  13     1221.92     1239.76     65.71 o 
   9  -5  13       14.39       41.85     25.01 o 
  -8  -4  13      458.22      456.22     32.71 o 
  -7  -4  13     1291.59     1263.00     47.48 o 
  -6  -4  13      729.88      658.24     54.57 o 
  -5  -4  13     2319.65     2369.16     62.01 o 
  -4  -4  13      562.94      533.26     27.04 o 
  -3  -4  13     3406.77     3246.17     70.21 o 
  -2  -4  13       12.59        7.92      7.32 o 
  -1  -4  13     2409.81     2515.17     46.05 o 
   0  -4  13      619.92      638.43     22.02 o 
   1  -4  13     3673.41     3814.02     61.31 o 
   2  -4  13     4755.29     4690.51     68.69 o 
   3  -4  13     1875.00     1838.69     33.67 o 
   4  -4  13     2288.98     2360.65     74.45 o 
   5  -4  13      922.70      943.86     29.85 o 
   6  -4  13      917.21      914.46     35.49 o 
   7  -4  13       35.08       24.11     14.43 o 
   8  -4  13     1859.12     1977.37     88.24 o 
  -8  -3  13      299.39      263.28     26.49 o 
  -7  -3  13      619.82      560.50     32.55 o 
  -6  -3  13       92.33       86.94     15.13 o 
  -5  -3  13     1403.19     1421.32     45.01 o 
  -4  -3  13      523.25      479.70     25.14 o 
  -3  -3  13     1354.29     1314.96     39.26 o 
  -2  -3  13       57.92       64.79     11.03 o 
  -1  -3  13     2429.94     2490.47     62.50 o 
   0  -3  13      320.68      347.27      9.15 o 
   1  -3  13     4580.20     4472.37     60.15 o 
   2  -3  13     1794.20     1774.76     31.77 o 
   3  -3  13     3889.98     3877.00     72.71 o 
   4  -3  13     3967.80     3853.78     65.06 o 
   5  -3  13     2486.42     2425.97     60.99 o 
   6  -3  13     2072.02     2033.53     57.04 o 
   7  -3  13      596.85      532.79     45.47 o 
   8  -3  13     2166.15     2209.15     95.95 o 
  -9  -2  13      600.24      593.72     50.07 o 
  -8  -2  13       96.55       90.10     17.59 o 
  -7  -2  13     1315.69     1265.44     45.21 o 
  -6  -2  13      247.64      240.49     26.61 o 
  -5  -2  13     4077.06     3942.96     82.44 o 
  -4  -2  13      565.88      503.12     24.91 o 
  -3  -2  13     5104.53     5088.77     93.25 o 
  -2  -2  13       59.95       73.09     10.90 o 
  -1  -2  13     1913.15     2023.70     35.55 o 
   0  -2  13      212.38      212.63     13.96 o 
   1  -2  13     1510.90     1463.96     26.81 o 
   2  -2  13       51.06       40.06      6.87 o 
   3  -2  13     1725.61     1688.69     36.33 o 
   4  -2  13     2092.34     2046.34     43.03 o 
   5  -2  13      261.53      251.39     16.08 o 
   6  -2  13      401.21      401.80     20.66 o 
   7  -2  13      429.40      456.85     43.75 o 
   8  -2  13     1460.19     1581.63     81.98 o 
  -9  -1  13      713.34      725.43     47.28 o 
  -8  -1  13      296.71      276.56     24.65 o 
  -7  -1  13     1012.28      976.58     38.62 o 
  -6  -1  13      199.66      209.69     19.70 o 
  -5  -1  13     1648.96     1688.29     47.39 o 
  -4  -1  13       19.39       11.71      9.16 o 
  -3  -1  13     5796.09     5823.50    101.74 o 
  -2  -1  13      890.81      907.68     21.04 o 
  -1  -1  13     4747.38     5022.20     58.68 o 
   0  -1  13      478.93      540.17     24.42 o 
   1  -1  13      710.07      722.31     33.74 o 
   2  -1  13      555.82      601.08     19.72 o 
   3  -1  13     2143.46     2158.55     44.00 o 
   4  -1  13     2228.78     2102.95     45.15 o 
   5  -1  13      937.55      914.12     29.63 o 
   6  -1  13      765.13      716.36     34.87 o 
   7  -1  13      289.37      237.69     37.48 o 
  -9   0  13      520.36      500.51     41.30 o 
  -8   0  13      669.97      726.45     51.77 o 
  -7   0  13      690.50      688.03     32.53 o 
  -6   0  13     1128.76     1134.82     39.04 o 
  -5   0  13     2087.10     2168.23     54.26 o 
  -4   0  13      448.74      444.94     22.65 o 
  -3   0  13     5841.25     5839.75     88.00 o 
  -2   0  13       15.19       13.48      6.29 o 
  -1   0  13     7739.37     7806.09     91.14 o 
   0   0  13      560.96      542.99     31.85 o 
   1   0  13     1990.80     2071.99     55.49 o 
   2   0  13      442.22      437.52     17.67 o 
   3   0  13     2668.39     2601.13     51.12 o 
   4   0  13     1028.87      994.58     31.10 o 
   5   0  13      949.67      962.47     31.32 o 
   6   0  13      944.78      828.87     39.77 o 
   7   0  13      192.03      182.30     24.33 o 
  -9   1  13      404.80      377.79     36.47 o 
  -8   1  13      891.45      913.81     64.73 o 
  -7   1  13      140.37      132.58     22.28 o 
  -6   1  13     1134.02     1077.39     37.66 o 
  -5   1  13      627.84      659.53     24.83 o 
  -4   1  13      996.49     1006.53     29.17 o 
  -3   1  13      790.71      786.78     24.77 o 
  -2   1  13     2436.13     2390.68     57.80 o 
  -1   1  13     2079.41     2087.04     46.69 o 
   0   1  13       73.85       89.27     11.30 o 
   1   1  13     1116.46     1142.42     41.32 o 
   2   1  13      829.33      781.77     24.92 o 
   3   1  13     2606.28     2558.72     52.10 o 
   4   1  13     1405.82     1416.39     37.95 o 
   5   1  13     1377.14     1405.31     50.90 o 
   6   1  13     1724.74     1649.48     57.60 o 
  -9   2  13      789.24      822.80     40.41 o 
  -8   2  13      674.22      551.49     32.52 o 
  -7   2  13      768.29      763.08     40.66 o 
  -6   2  13      464.99      392.83     26.05 o 
  -5   2  13     2419.79     2336.37     49.05 o 
  -4   2  13       28.62       41.89     13.38 o 
  -3   2  13     3968.48     4053.39     94.48 o 
  -2   2  13        1.94       18.03      5.65 o 
  -1   2  13     2633.31     2715.24     45.79 o 
   0   2  13       31.18       38.60     10.16 o 
   1   2  13     1155.55     1184.82     31.22 o 
   2   2  13        8.61       14.49      7.69 o 
   3   2  13     1667.60     1685.73     88.70 o 
   4   2  13      770.61      761.23     37.60 o 
   5   2  13      229.69      151.31     33.37 o 
   6   2  13     1201.68     1212.97     50.79 o 
  -9   3  13      523.57      503.83     32.89 o 
  -8   3  13     1666.00     1649.76     64.62 o 
  -7   3  13     1167.45     1146.06     42.62 o 
  -6   3  13     1562.59     1531.69     47.62 o 
  -5   3  13     1754.57     1760.51     85.74 o 
  -4   3  13      717.59      729.21     36.22 o 
  -3   3  13     3835.93     3826.43     69.33 o 
  -2   3  13        2.81        3.78      6.28 o 
  -1   3  13     2404.50     2489.00     45.49 o 
   0   3  13      291.80      367.57     17.47 o 
   1   3  13      665.77      651.61     24.80 o 
   2   3  13       15.52       11.60      8.35 o 
   3   3  13      954.32      956.74     41.21 o 
   4   3  13      635.22      645.04     35.92 o 
   5   3  13      727.57      756.05     40.60 o 
  -9   4  13       82.92       92.42     19.76 o 
  -8   4  13     1317.36     1338.42     58.40 o 
  -7   4  13      230.48      249.54     26.86 o 
  -6   4  13      967.09     1011.35     45.79 o 
  -5   4  13      821.53      863.43     41.46 o 
  -4   4  13      437.07      462.16     31.98 o 
  -3   4  13     4021.89     4134.52     76.59 o 
  -2   4  13      208.08      196.21     19.86 o 
  -1   4  13     5373.95     5504.07     82.97 o 
   0   4  13       23.67       21.01      9.99 o 
   1   4  13     3821.38     3802.52    106.85 o 
   2   4  13       39.65       48.15     20.09 o 
   3   4  13     1697.50     1730.40     57.81 o 
   4   4  13      281.70      291.81     28.02 o 
  -8   5  13     1221.35     1274.71     72.32 o 
  -7   5  13      201.87      172.79     24.38 o 
  -6   5  13     1733.06     1830.37     84.39 o 
  -5   5  13      502.40      487.71     33.81 o 
  -4   5  13      424.33      495.79     24.97 o 
  -3   5  13     1005.50     1099.63     35.72 o 
  -2   5  13       48.33       43.34     10.37 o 
  -1   5  13     1855.87     1809.29     63.06 o 
   0   5  13       52.32       51.82     19.07 o 
   1   5  13     1608.50     1675.45     81.63 o 
   2   5  13       48.88       61.99     16.97 o 
   3   5  13     1168.50     1337.60     51.53 o 
  -8   6  13      703.87      641.26     53.35 o 
  -7   6  13      308.20      310.31     31.01 o 
  -6   6  13      834.77      944.53     46.75 o 
  -5   6  13     1062.02     1074.14     93.70 o 
  -4   6  13      517.53      533.58     37.68 o 
  -3   6  13      980.13     1022.67     39.39 o 
  -2   6  13        3.52        5.15     15.71 o 
  -1   6  13     1815.12     1872.37    123.62 o 
   0   6  13       16.12       10.40     19.09 o 
   1   6  13     1308.38     1286.55     73.41 o 
   2   6  13      117.34      139.66     63.24 o 
  -7   7  13      838.50      839.54     52.74 o 
  -6   7  13      941.61      900.47     47.87 o 
  -5   7  13      934.01      903.70     48.19 o 
  -4   7  13     1086.23     1112.77     54.56 o 
  -3   7  13      762.92      862.94     48.49 o 
  -2   7  13      191.27      189.17     28.40 o 
  -1   7  13     1616.29     1704.92    120.29 o 
   0   7  13       29.07       25.26     19.17 o 
  -5   8  13      521.66      504.78     42.64 o 
  -4   8  13      683.24      684.82     54.18 o 
  -3   8  13      764.19      716.95     50.44 o 
   2 -12  14     1122.10     1020.16     78.30 o 
   3 -12  14      273.58      327.10     52.26 o 
   4 -12  14     1481.48     1526.84     99.51 o 
  -1 -11  14     1122.67     1198.65     83.41 o 
   0 -11  14       55.06       74.27     31.73 o 
   1 -11  14      878.05     1076.44     77.84 o 
   2 -11  14      474.05      501.69     57.60 o 
   3 -11  14      132.98      204.82     42.20 o 
   4 -11  14     1204.80     1368.76     91.23 o 
   5 -11  14      230.19      234.66     46.33 o 
   6 -11  14     1201.10     1238.89     90.20 o 
  -3 -10  14      868.64      886.50     58.52 o 
  -2 -10  14      367.73      350.84     30.18 o 
  -1 -10  14      840.68      889.26     69.50 o 
   0 -10  14      248.09      234.89     41.28 o 
   1 -10  14      843.47      887.13     68.35 o 
   2 -10  14     1104.92     1174.74     79.10 o 
   3 -10  14       28.47       43.46     26.90 o 
   4 -10  14     1512.67     1507.30     93.13 o 
   5 -10  14       18.45       22.65     26.16 o 
   6 -10  14     1732.32     1759.43    105.32 o 
   7 -10  14       23.05        2.47     27.48 o 
  -4  -9  14       45.99       32.15     14.74 o 
  -3  -9  14     1751.94     1761.98     55.54 o 
  -2  -9  14      237.32      237.42     40.21 o 
  -1  -9  14     2446.71     2491.87    117.90 o 
   0  -9  14      504.09      470.94     28.77 o 
   1  -9  14     2428.78     2473.85     69.23 o 
   2  -9  14     1271.97     1266.38     93.30 o 
   3  -9  14      998.25     1003.15     43.75 o 
   4  -9  14      850.97      808.99     38.75 o 
   5  -9  14      208.54      118.36     33.34 o 
   6  -9  14     1733.35     1817.15    105.03 o 
   7  -9  14       66.67       56.11     32.88 o 
   8  -9  14      939.54      943.30     83.18 o 
  -5  -8  14      937.15      940.69     79.30 o 
  -4  -8  14        0.84       -2.28     10.70 o 
  -3  -8  14      776.77      706.35     47.90 o 
  -2  -8  14        2.73        1.94     10.23 o 
  -1  -8  14     1255.75     1302.82     79.85 o 
   0  -8  14      181.54      177.11     17.65 o 
   1  -8  14     2352.03     2391.09     95.92 o 
   2  -8  14      577.61      607.99     30.42 o 
   3  -8  14     1536.86     1467.61     58.18 o 
   4  -8  14      921.84      915.57     39.44 o 
   5  -8  14      223.32      210.42     21.93 o 
   6  -8  14     2060.43     2106.71    111.29 o 
   7  -8  14       32.37       31.62     28.28 o 
   8  -8  14     1401.49     1411.98     97.90 o 
  -5  -7  14      913.90      781.19     54.66 o 
  -4  -7  14       36.12       33.66     12.55 o 
  -3  -7  14      505.74      436.79     46.94 o 
  -2  -7  14      370.58      358.00     25.86 o 
  -1  -7  14      658.33      608.09     53.23 o 
   0  -7  14     1654.31     1519.68     62.83 o 
   1  -7  14     2489.20     2333.48     61.00 o 
   2  -7  14     1488.55     1487.22     46.80 o 
   3  -7  14     1316.59     1321.52     55.30 o 
   4  -7  14      894.49      853.78     36.17 o 
   5  -7  14      410.04      424.17     27.66 o 
   6  -7  14     1052.56     1045.62     75.08 o 
   7  -7  14      703.41      672.19     64.79 o 
   8  -7  14     1021.54     1021.99     47.80 o 
  -6  -6  14      324.10      258.85     25.01 o 
  -5  -6  14     1854.61     1809.90     76.50 o 
  -4  -6  14       64.99       81.55     15.57 o 
  -3  -6  14     2073.66     2026.85     55.65 o 
  -2  -6  14      101.93       85.61     14.86 o 
  -1  -6  14      578.81      619.26     25.96 o 
   0  -6  14      675.81      709.54     27.81 o 
   1  -6  14     1491.23     1587.07     45.37 o 
   2  -6  14     2022.23     2019.24     94.45 o 
   3  -6  14      763.48      847.00     38.52 o 
   4  -6  14     3235.95     3279.72    154.55 o 
   5  -6  14        7.58       17.59     10.81 o 
   6  -6  14     2236.84     2171.10     51.38 o 
   7  -6  14       22.98       10.83     22.10 o 
   8  -6  14     1161.85     1083.85     61.91 o 
  -7  -5  14     1399.16     1363.53     72.70 o 
  -6  -5  14      400.33      394.40     28.79 o 
  -5  -5  14     1936.77     1910.56     56.87 o 
  -4  -5  14      167.75      184.44     20.49 o 
  -3  -5  14     2417.81     2376.89     59.98 o 
  -2  -5  14        2.17        4.95      8.57 o 
  -1  -5  14     2465.14     2603.10     60.24 o 
   0  -5  14     1306.48     1289.94     40.53 o 
   1  -5  14     1604.86     1585.69     43.01 o 
   2  -5  14     4301.84     4275.56    169.38 o 
   3  -5  14      544.33      525.14     24.64 o 
   4  -5  14     2458.92     2509.16     57.54 o 
   5  -5  14      727.54      735.59     26.83 o 
   6  -5  14     1734.48     1760.44     51.55 o 
   7  -5  14       46.57       37.31     23.22 o 
   8  -5  14     1737.45     1813.41     83.24 o 
  -7  -4  14     1032.92     1045.75     44.41 o 
  -6  -4  14        4.73        9.82     10.54 o 
  -5  -4  14     2350.54     2211.35     78.65 o 
  -4  -4  14       45.17       50.12     12.76 o 
  -3  -4  14     2478.76     2483.24     60.04 o 
  -2  -4  14     1065.03     1052.21     37.06 o 
  -1  -4  14     4622.24     4804.02    136.88 o 
   0  -4  14      338.15      377.76     16.47 o 
   1  -4  14     4515.60     4572.08     71.57 o 
   2  -4  14      499.48      420.95     16.69 o 
   3  -4  14     1402.48     1422.45     29.47 o 
   4  -4  14     1083.49     1019.06     28.35 o 
   5  -4  14     1221.00     1213.05     39.92 o 
   6  -4  14     1728.60     1661.04     50.44 o 
   7  -4  14       58.35       44.21     23.34 o 
   8  -4  14     1766.68     1710.23     83.82 o 
  -8  -3  14      917.27      922.52     42.66 o 
  -7  -3  14      796.28      708.25     41.21 o 
  -6  -3  14       63.79       72.98     15.36 o 
  -5  -3  14     2432.17     2339.61     61.35 o 
  -4  -3  14      294.15      233.30     24.26 o 
  -3  -3  14     1369.47     1370.77     40.98 o 
  -2  -3  14      438.75      431.93     22.45 o 
  -1  -3  14     1881.67     2077.19     68.98 o 
   0  -3  14      138.38      114.71     29.81 o 
   1  -3  14     3911.65     3984.46     72.61 o 
   2  -3  14     1273.44     1319.43     26.86 o 
   3  -3  14     1399.44     1384.50     32.18 o 
   4  -3  14      980.66      954.64     27.55 o 
   5  -3  14      617.40      614.74     23.48 o 
   6  -3  14      863.63      842.98     54.44 o 
   7  -3  14      208.73      167.92     32.94 o 
   8  -3  14     1183.57     1100.75     68.47 o 
  -8  -2  14     1002.14     1032.47     67.79 o 
  -7  -2  14      973.54     1028.65     50.63 o 
  -6  -2  14     1203.16     1171.49     42.32 o 
  -5  -2  14     2402.63     2394.89     60.85 o 
  -4  -2  14      842.55      843.16     32.65 o 
  -3  -2  14     4663.35     4593.91     87.79 o 
  -2  -2  14      762.56      707.08     30.87 o 
  -1  -2  14     4738.35     5007.09     59.51 o 
   0  -2  14      599.02      581.11     21.98 o 
   1  -2  14     4429.84     4663.67     63.38 o 
   2  -2  14     1763.27     1817.61     36.80 o 
   3  -2  14     1614.32     1594.76     36.01 o 
   4  -2  14     1190.92     1175.86     31.66 o 
   5  -2  14      696.13      725.94     26.10 o 
   6  -2  14      519.96      397.64     28.36 o 
   7  -2  14      413.17      350.04     43.52 o 
  -8  -1  14     1122.07     1067.08     73.31 o 
  -7  -1  14      786.15      722.39     34.98 o 
  -6  -1  14     1407.40     1438.23     60.42 o 
  -5  -1  14     1165.49     1160.67     53.21 o 
  -4  -1  14     2492.49     2432.58     58.16 o 
  -3  -1  14     1927.90     1894.04     40.03 o 
  -2  -1  14      281.86      280.67     12.38 o 
  -1  -1  14     2511.67     2459.54     36.09 o 
   0  -1  14        9.25       -3.30      9.75 o 
   1  -1  14     4648.71     4634.41     71.41 o 
   2  -1  14     1324.04     1248.47     30.25 o 
   3  -1  14     2076.52     2103.45     44.18 o 
   4  -1  14     1630.96     1535.94     38.22 o 
   5  -1  14     1474.51     1393.73     53.58 o 
   6  -1  14     1446.24     1463.72     52.10 o 
   7  -1  14      715.10      689.18     38.39 o 
  -8   0  14      236.25      169.62     26.80 o 
  -7   0  14      406.39      405.69     27.31 o 
  -6   0  14      327.49      327.63     35.71 o 
  -5   0  14     1849.61     1961.13     60.22 o 
  -4   0  14      486.78      515.65     22.25 o 
  -3   0  14     3295.34     3412.07     60.64 o 
  -2   0  14     1128.91     1181.36     30.84 o 
  -1   0  14     1396.65     1494.49     61.99 o 
   0   0  14      156.67      151.02     17.00 o 
   1   0  14     3465.39     3611.46     60.83 o 
   2   0  14      714.62      685.24     23.58 o 
   3   0  14     2236.86     2184.45     46.49 o 
   4   0  14      562.34      578.35     36.15 o 
   5   0  14      721.20      687.98     35.34 o 
   6   0  14      824.25      812.93     55.42 o 
  -9   1  14      503.18      542.44     48.40 o 
  -8   1  14      570.05      503.19     38.07 o 
  -7   1  14      348.89      354.72     47.51 o 
  -6   1  14      571.14      569.32     25.70 o 
  -5   1  14     1837.60     1972.66     45.61 o 
  -4   1  14       91.79       68.65     11.11 o 
  -3   1  14     6217.61     6324.77    131.75 o 
  -2   1  14      512.11      539.34     24.09 o 
  -1   1  14     3081.87     3323.84     65.17 o 
   0   1  14       43.11       30.03      7.18 o 
   1   1  14     1724.77     1881.35     40.33 o 
   2   1  14      160.74      162.42     13.24 o 
   3   1  14     1871.92     1852.69     76.51 o 
   4   1  14      599.80      579.16     33.37 o 
   5   1  14      149.20      110.99     20.43 o 
   6   1  14      923.22      852.78     42.74 o 
  -9   2  14      247.35      197.29     27.96 o 
  -8   2  14      888.88      854.25     39.84 o 
  -7   2  14      360.82      337.83     26.89 o 
  -6   2  14      635.25      607.89     31.22 o 
  -5   2  14     1199.48     1275.36     42.58 o 
  -4   2  14      150.03      184.54     21.73 o 
  -3   2  14     3997.35     4089.68     97.00 o 
  -2   2  14        2.78       20.86     12.10 o 
  -1   2  14     3614.56     3750.85     64.79 o 
   0   2  14       18.55       18.39      7.67 o 
   1   2  14     2533.06     2695.85     53.02 o 
   2   2  14      139.40      108.62     12.52 o 
   3   2  14     3976.24     4007.30     93.42 o 
   4   2  14      405.54      431.32     30.99 o 
   5   2  14      702.42      755.88     40.22 o 
  -8   3  14     1089.73     1180.18     55.94 o 
  -7   3  14      176.84      149.72     20.24 o 
  -6   3  14     1281.37     1325.08     52.85 o 
  -5   3  14      271.67      326.08     28.50 o 
  -4   3  14     1689.72     1731.04    139.35 o 
  -3   3  14     1441.01     1584.03     88.05 o 
  -2   3  14      446.32      436.73     17.89 o 
  -1   3  14     3458.20     3642.29    110.12 o 
   0   3  14       62.85       39.47     10.79 o 
   1   3  14     1980.39     2030.45     45.79 o 
   2   3  14        3.92       15.66     13.96 o 
   3   3  14     2049.81     2148.68     66.02 o 
   4   3  14      277.11      244.73     26.45 o 
  -8   4  14      923.06      982.92     53.20 o 
  -7   4  14      254.21      227.72     54.18 o 
  -6   4  14     1305.86     1236.17     52.06 o 
  -5   4  14      579.18      568.78     35.16 o 
  -4   4  14      468.96      471.96     34.46 o 
  -3   4  14      792.80      833.58     25.80 o 
  -2   4  14       26.00       31.65      8.52 o 
  -1   4  14     1146.93     1225.87     36.38 o 
   0   4  14        0.36        1.74     17.29 o 
   1   4  14      632.50      599.58     43.29 o 
   2   4  14        6.91       -5.90     13.01 o 
   3   4  14     1045.28      986.25     44.36 o 
  -8   5  14      968.79     1116.68     68.75 o 
  -7   5  14      501.40      502.66     46.56 o 
  -6   5  14     1693.24     1724.88     83.99 o 
  -5   5  14     1837.93     1856.75     69.67 o 
  -4   5  14     1171.61     1263.73     78.27 o 
  -3   5  14     1636.95     1645.86     48.89 o 
  -2   5  14      436.45      486.61     30.31 o 
  -1   5  14     2421.33     2624.78     82.90 o 
   0   5  14       27.73       26.32     19.06 o 
   1   5  14     1047.49     1070.17     44.15 o 
   2   5  14       23.48       26.43     15.19 o 
  -7   6  14       22.83       25.75     16.80 o 
  -6   6  14      977.97      975.48     48.76 o 
  -5   6  14      486.28      520.41     38.57 o 
  -4   6  14      922.37      931.83     48.09 o 
  -3   6  14     1141.72     1114.10     42.33 o 
  -2   6  14      318.41      310.02     32.85 o 
  -1   6  14     1944.70     1930.17     90.54 o 
   0   6  14        9.06        6.40     20.15 o 
  -5   7  14      250.86      245.08     31.34 o 
  -4   7  14      717.24      701.66     36.80 o 
  -3   7  14      488.89      534.86     42.26 o 
  -2   7  14      428.73      387.05     37.91 o 
   0 -11  15      463.03      597.75     63.01 o 
   1 -11  15     1395.11     1312.59     88.36 o 
   2 -11  15      601.39      536.46     60.59 o 
   3 -11  15      506.88      566.93     62.83 o 
   4 -11  15     1271.27     1219.12     87.67 o 
   5 -11  15       31.94       16.10     27.31 o 
  -2 -10  15       87.92       79.88     24.45 o 
  -1 -10  15     1429.83     1451.25     92.09 o 
   0 -10  15      372.53      395.74     50.99 o 
   1 -10  15      813.77      814.93     67.60 o 
   2 -10  15      573.20      541.70     59.04 o 
   3 -10  15      712.73      681.04     63.64 o 
   4 -10  15      980.29     1083.97     80.37 o 
   5 -10  15      203.75      221.38     44.84 o 
   6 -10  15     1222.08     1154.68     85.48 o 
  -3  -9  15      430.26      389.52     28.54 o 
  -2  -9  15       43.06       33.57     25.35 o 
  -1  -9  15      801.34      692.20     62.03 o 
   0  -9  15      400.22      463.23     52.89 o 
   1  -9  15     1108.14     1070.46     74.50 o 
   2  -9  15      861.42      861.78     67.26 o 
   3  -9  15     1629.95     1664.47     96.69 o 
   4  -9  15      967.93      888.86     71.00 o 
   5  -9  15     1089.37     1032.06     76.63 o 
   6  -9  15     1654.89     1818.82    105.14 o 
   7  -9  15       88.35       46.97     32.36 o 
  -4  -8  15        1.22        3.19     10.85 o 
  -3  -8  15     1433.06     1416.51     65.15 o 
  -2  -8  15        2.41      -17.07     17.07 o 
  -1  -8  15      552.04      464.84     52.26 o 
   0  -8  15      307.84      273.50     21.03 o 
   1  -8  15      562.48      552.24     28.32 o 
   2  -8  15      452.82      499.00     28.22 o 
   3  -8  15      498.49      512.80     29.08 o 
   4  -8  15      495.19      393.61     48.75 o 
   5  -8  15      327.52      240.41     41.74 o 
   6  -8  15     1484.10     1500.86     92.67 o 
   7  -8  15       98.19       65.99     32.77 o 
  -5  -7  15     1357.49     1308.17     70.08 o 
  -4  -7  15       45.71       44.86     14.34 o 
  -3  -7  15     3025.47     3068.58    105.52 o 
  -2  -7  15       35.61       56.97     14.72 o 
  -1  -7  15     1959.23     2086.03     57.15 o 
   0  -7  15      553.17      548.62     26.76 o 
   1  -7  15     2186.92     2099.64     57.26 o 
   2  -7  15     1582.40     1578.16     54.15 o 
   3  -7  15      678.87      680.48     31.42 o 
   4  -7  15     1419.77     1364.23     47.16 o 
   5  -7  15      141.06      143.54     34.61 o 
   6  -7  15     1701.66     1686.60     96.18 o 
   7  -7  15      116.23       57.08     31.50 o 
  -6  -6  15      253.29      186.73     23.19 o 
  -5  -6  15     1274.66     1329.88     54.07 o 
  -4  -6  15      119.58       92.82     16.71 o 
  -3  -6  15     2703.89     2569.62     65.41 o 
  -2  -6  15        0.22       -8.23      8.23 o 
  -1  -6  15     3519.54     3670.87     81.68 o 
   0  -6  15       40.65       23.48      9.17 o 
   1  -6  15     4383.19     4400.82     93.60 o 
   2  -6  15      501.39      487.56     26.36 o 
   3  -6  15     2199.68     2098.13     57.63 o 
   4  -6  15      977.42      937.39    112.53 o 
   5  -6  15     1091.25     1088.91     71.86 o 
   6  -6  15      632.49      626.78     57.26 o 
   7  -6  15       56.69       45.01     24.20 o 
  -6  -5  15      237.24      203.15     22.99 o 
  -5  -5  15      583.94      556.05     51.14 o 
  -4  -5  15       75.47       62.25     14.21 o 
  -3  -5  15      457.50      436.15     25.87 o 
  -2  -5  15        5.22       -8.52     11.04 o 
  -1  -5  15     1465.32     1471.65     39.88 o 
   0  -5  15       42.73       53.51     12.53 o 
   1  -5  15     1781.65     1811.07     46.76 o 
   2  -5  15      604.71      620.74     25.51 o 
   3  -5  15      880.10      894.46     33.07 o 
   4  -5  15     1614.84     1523.37     85.88 o 
   5  -5  15     2257.50     2253.97     58.15 o 
   6  -5  15     1119.91     1104.26     60.65 o 
   7  -5  15      552.58      537.27     46.05 o 
  -7  -4  15      974.97      894.03     95.15 o 
  -6  -4  15      199.52      181.46     21.70 o 
  -5  -4  15     2039.79     2073.65     59.40 o 
  -4  -4  15       11.04       22.13     10.76 o 
  -3  -4  15     1689.76     1748.79     50.96 o 
  -2  -4  15       17.64       28.37      5.93 o 
  -1  -4  15     2582.73     2694.74    108.99 o 
   0  -4  15       38.89       53.49      7.10 o 
   1  -4  15     2466.18     2588.71     55.67 o 
   2  -4  15      451.80      446.32     22.17 o 
   3  -4  15     1294.56     1288.91     28.21 o 
   4  -4  15     1571.47     1578.64     37.01 o 
   5  -4  15      578.08      506.63     42.48 o 
   6  -4  15     1110.12     1179.22     63.01 o 
   7  -4  15       94.93       92.15     28.63 o 
  -7  -3  15     1206.91     1198.36     94.69 o 
  -6  -3  15      711.72      683.58     34.01 o 
  -5  -3  15     2145.45     2101.37     58.54 o 
  -4  -3  15      426.15      428.44     25.26 o 
  -3  -3  15     1380.68     1493.80     44.23 o 
  -2  -3  15      100.98      107.24     14.22 o 
  -1  -3  15     1923.65     1954.37     85.60 o 
   0  -3  15       45.37       72.24     13.12 o 
   1  -3  15     1467.37     1438.94     27.19 o 
   2  -3  15      524.32      576.37     19.08 o 
   3  -3  15     1044.40     1076.62     28.43 o 
   4  -3  15     1318.05     1336.49     34.24 o 
   5  -3  15      660.95      645.46     39.58 o 
   6  -3  15     1368.55     1381.00     72.89 o 
   7  -3  15      449.40      312.21     42.54 o 
  -8  -2  15      464.59      484.70     39.87 o 
  -7  -2  15      629.61      580.84     32.89 o 
  -6  -2  15      200.40      178.17     20.36 o 
  -5  -2  15     1165.25     1168.64     41.26 o 
  -4  -2  15      310.43      346.75     22.74 o 
  -3  -2  15     2307.17     2423.56     59.37 o 
  -2  -2  15        5.22       12.93      8.55 o 
  -1  -2  15     3887.92     4183.68     75.89 o 
   0  -2  15       42.08       27.63      9.26 o 
   1  -2  15     3767.45     3937.30     82.48 o 
   2  -2  15      220.97      174.80     13.75 o 
   3  -2  15     1433.43     1523.85     35.80 o 
   4  -2  15      613.39      609.71     24.16 o 
   5  -2  15      490.84      450.65     63.81 o 
   6  -2  15      942.54      901.92     40.90 o 
   7  -2  15      549.02      523.93     53.00 o 
  -8  -1  15      970.93      936.76     42.46 o 
  -7  -1  15     1087.37     1147.01     63.46 o 
  -6  -1  15      400.30      368.00     29.68 o 
  -5  -1  15     1327.68     1293.69     42.73 o 
  -4  -1  15       67.64       77.64     13.10 o 
  -3  -1  15     1295.90     1311.51     36.89 o 
  -2  -1  15      169.72      175.43     12.52 o 
  -1  -1  15     1290.74     1442.19     43.20 o 
   0  -1  15       46.08       22.88     12.77 o 
   1  -1  15     2915.39     3032.76     52.03 o 
   2  -1  15      531.96      574.00     24.31 o 
   3  -1  15     1081.26     1115.60     30.89 o 
   4  -1  15      204.43      170.32     20.83 o 
   5  -1  15      628.30      588.95     33.70 o 
   6  -1  15      817.38      783.69     39.93 o 
  -8   0  15     1619.08     1592.27     68.21 o 
  -7   0  15      417.08      454.66     35.28 o 
  -6   0  15      894.89      937.49     37.19 o 
  -5   0  15     1004.64      995.59     32.58 o 
  -4   0  15        7.32       10.67      8.35 o 
  -3   0  15     3331.34     3422.42     54.39 o 
  -2   0  15        1.64        9.99      7.57 o 
  -1   0  15     3866.05     4080.93     86.03 o 
   0   0  15       72.40       91.78     16.76 o 
   1   0  15     3725.53     3890.67     65.06 o 
   2   0  15     1627.88     1588.56     37.12 o 
   3   0  15     1288.55     1360.96     38.64 o 
   4   0  15      646.24      621.92     40.84 o 
   5   0  15      923.76     1064.50     46.62 o 
   6   0  15     1074.95     1062.88     47.65 o 
  -8   1  15     1948.87     2082.58     92.06 o 
  -7   1  15      552.63      527.69     32.32 o 
  -6   1  15     2246.12     2331.13     53.84 o 
  -5   1  15     1140.83     1165.52     48.78 o 
  -4   1  15     1019.10     1146.72     46.48 o 
  -3   1  15     1507.82     1538.40     42.59 o 
  -2   1  15      458.92      495.21     24.25 o 
  -1   1  15     2242.49     2314.56     51.59 o 
   0   1  15      119.99      128.61     13.63 o 
   1   1  15     4137.86     4267.15     72.00 o 
   2   1  15      257.20      305.09     21.44 o 
   3   1  15     1376.56     1456.52     51.15 o 
   4   1  15      389.40      405.50     30.88 o 
   5   1  15      680.39      724.56     78.44 o 
  -8   2  15      931.21      959.53     51.67 o 
  -7   2  15      220.50      232.49     24.21 o 
  -6   2  15      901.47      909.95     38.39 o 
  -5   2  15      636.29      620.25     35.89 o 
  -4   2  15     1350.22     1362.89     72.38 o 
  -3   2  15     1073.60     1167.80     37.49 o 
  -2   2  15      339.37      353.88     22.18 o 
  -1   2  15      673.90      710.17     23.18 o 
   0   2  15       74.33       61.81      9.75 o 
   1   2  15     2390.75     2402.24     49.90 o 
   2   2  15        0.77        9.09     13.59 o 
   3   2  15     1615.87     1604.27     79.36 o 
   4   2  15      279.93      335.12     37.74 o 
  -8   3  15      487.17      390.82     35.22 o 
  -7   3  15      670.32      643.06     73.30 o 
  -6   3  15      576.01      581.35     44.52 o 
  -5   3  15     1185.95     1204.58     50.45 o 
  -4   3  15      876.75      888.68     42.86 o 
  -3   3  15     2656.40     2754.54     63.11 o 
  -2   3  15      107.17      110.51     10.68 o 
  -1   3  15     2589.70     2574.59     48.37 o 
   0   3  15      151.90      157.05     14.00 o 
   1   3  15     2376.82     2305.26     66.04 o 
   2   3  15       17.26       24.63     15.21 o 
   3   3  15      704.07      643.81     36.59 o 
  -7   4  15      104.40      129.26     23.24 o 
  -6   4  15     1562.43     1641.24     62.12 o 
  -5   4  15      678.47      707.92     40.56 o 
  -4   4  15     1119.41     1127.39     49.58 o 
  -3   4  15     1269.77     1278.17     42.11 o 
  -2   4  15       26.15       44.64     14.09 o 
  -1   4  15     2572.48     2833.14     67.51 o 
   0   4  15       12.73       -4.83     18.34 o 
   1   4  15     2866.02     3096.06     80.83 o 
   2   4  15       62.37       92.69     35.56 o 
  -6   5  15     1270.57     1289.48     73.76 o 
  -5   5  15      431.05      497.19     36.55 o 
  -4   5  15     1127.94     1192.70     42.81 o 
  -3   5  15      738.29      734.33     40.19 o 
  -2   5  15      373.38      320.38     25.88 o 
  -1   5  15     1622.76     1727.39     68.10 o 
   0   5  15      108.89      121.70     31.22 o 
   1   5  15     1643.95     1601.09     56.30 o 
  -5   6  15      124.00      116.81     31.22 o 
  -4   6  15     1277.35     1439.94     51.45 o 
  -3   6  15      189.92      202.08     23.46 o 
  -2   6  15      699.54      611.35     43.10 o 
  -1 -10  16     1019.44     1115.64     81.34 o 
   0 -10  16       25.23       29.66     23.86 o 
   1 -10  16      482.62      457.88     55.88 o 
   2 -10  16      198.01      165.22     38.69 o 
   3 -10  16      592.53      560.78     61.40 o 
   4 -10  16      605.80      679.61     65.76 o 
   5 -10  16      268.41      128.42     38.52 o 
  -2  -9  16        1.66        3.27     17.75 o 
  -1  -9  16     1156.01     1127.77     80.48 o 
   0  -9  16      481.12      462.65     54.09 o 
   1  -9  16      632.77      676.79     61.74 o 
   2  -9  16      527.63      640.69     59.79 o 
   3  -9  16      993.85     1033.03     75.82 o 
   4  -9  16      764.47      812.40     69.10 o 
   5  -9  16      428.94      459.03     56.11 o 
   6  -9  16     1177.88     1096.44     81.40 o 
  -3  -8  16     2144.67     2000.10    172.47 o 
  -2  -8  16        0.24       -9.99     16.11 o 
  -1  -8  16     2576.10     2492.44    119.80 o 
   0  -8  16      559.44      509.27     53.98 o 
   1  -8  16     1745.63     1686.14     94.51 o 
   2  -8  16      312.86      320.66     44.95 o 
   3  -8  16     2301.43     2200.53    110.20 o 
   4  -8  16      434.34      412.81     51.22 o 
   5  -8  16      570.13      469.78     54.96 o 
   6  -8  16      873.03      822.63     69.39 o 
  -4  -7  16      245.71      205.61     22.50 o 
  -3  -7  16      500.92      425.44     27.85 o 
  -2  -7  16        3.95        9.38     17.91 o 
  -1  -7  16      776.42      826.02     65.07 o 
   0  -7  16      310.76      263.83     28.48 o 
   1  -7  16     1365.20     1436.59     45.41 o 
   2  -7  16     1274.75     1276.16     52.83 o 
   3  -7  16     1618.04     1564.55     88.41 o 
   4  -7  16     1634.18     1715.00     94.57 o 
   5  -7  16      848.65      768.71     63.81 o 
   6  -7  16      580.53      530.83     57.14 o 
  -5  -6  16     1341.79     1174.77    113.15 o 
  -4  -6  16      132.60      119.51     27.49 o 
  -3  -6  16     1296.39     1257.31     72.36 o 
  -2  -6  16       13.47       14.52      9.91 o 
  -1  -6  16     1006.91     1007.04     33.71 o 
   0  -6  16        5.92        4.44      7.81 o 
   1  -6  16      857.85      878.94     31.94 o 
   2  -6  16      136.22      135.45     14.01 o 
   3  -6  16      995.44     1033.95     37.39 o 
   4  -6  16      954.13     1028.09     69.90 o 
   5  -6  16     1871.97     1753.68     93.70 o 
  -6  -5  16      412.15      328.73     28.21 o 
  -5  -5  16     1743.84     1643.83     54.50 o 
  -4  -5  16      250.87      256.93     26.41 o 
  -3  -5  16     2255.84     2261.78     69.48 o 
  -2  -5  16       79.68       67.62      9.23 o 
  -1  -5  16     2047.32     2142.35     80.34 o 
   0  -5  16        0.83        4.03      6.41 o 
   1  -5  16     1017.07      973.71     48.03 o 
   2  -5  16      817.34      865.05     49.35 o 
   3  -5  16      395.69      369.63     21.33 o 
   6  -5  16     2009.51     2039.51     86.80 o 
   7  -5  16       75.97      104.80     28.86 o 
  -6  -4  16      252.64      235.97     27.11 o 
  -5  -4  16     1280.10     1251.88     89.68 o 
  -4  -4  16       27.14       15.50     11.20 o 
  -3  -4  16     2648.40     2624.44     64.67 o 
  -2  -4  16      130.82      118.09     23.22 o 
  -1  -4  16     4927.40     5173.85    171.54 o 
   0  -4  16       80.77      108.71     25.81 o 
   1  -4  16     3265.04     3381.33     57.35 o 
   2  -4  16      303.08      276.81     15.92 o 
   3  -4  16     1816.01     1889.05     51.11 o 
   4  -4  16      313.34      313.13     48.03 o 
   5  -4  16     1422.83     1398.19     68.58 o 
   6  -4  16      742.29      814.81     55.42 o 
  -7  -3  16      260.08      261.78     28.80 o 
  -6  -3  16      659.31      622.31     43.69 o 
  -5  -3  16     1082.55     1135.28     47.20 o 
  -4  -3  16      229.64      227.67     21.17 o 
  -3  -3  16     1468.60     1533.38     46.21 o 
  -2  -3  16       48.87       33.63     32.08 o 
  -1  -3  16     1736.58     1958.13     67.02 o 
   0  -3  16      257.93      253.46     32.31 o 
   1  -3  16     2436.17     2481.29     82.09 o 
   2  -3  16        8.59        9.59      6.53 o 
   3  -3  16     1833.57     1795.33     39.20 o 
   4  -3  16      239.22      212.66     44.12 o 
   5  -3  16      857.55      859.24     38.31 o 
   6  -3  16      457.79      445.00     46.39 o 
  -7  -2  16      420.68      406.21     30.14 o 
  -6  -2  16      275.85      325.79     37.54 o 
  -5  -2  16      681.20      659.90     32.19 o 
  -4  -2  16      159.76      153.28     17.74 o 
  -3  -2  16     1520.61     1655.68     47.35 o 
  -2  -2  16        1.34       -3.52     10.29 o 
  -1  -2  16     1264.68     1371.26     52.39 o 
   0  -2  16       21.57       18.32     12.50 o 
   1  -2  16     2641.16     2829.01     68.15 o 
   2  -2  16      193.42      210.21     12.88 o 
   3  -2  16     2318.01     2319.85    102.36 o 
   4  -2  16      531.69      543.55     31.33 o 
   5  -2  16      781.39      816.03     69.64 o 
   6  -2  16      515.07      455.01     32.38 o 
  -7  -1  16      603.47      700.15     35.85 o 
  -6  -1  16     1797.59     1692.75     53.19 o 
  -5  -1  16      886.24      899.32     36.46 o 
  -4  -1  16      893.55      900.71     30.96 o 
  -3  -1  16     2695.40     2700.46     55.00 o 
  -2  -1  16      871.48      833.97     37.74 o 
  -1  -1  16     3100.33     3191.88     72.51 o 
   0  -1  16      155.84      193.33     19.97 o 
   1  -1  16     2328.19     2372.20     62.20 o 
   2  -1  16      221.07      196.73     17.88 o 
   3  -1  16      960.61     1083.55     42.30 o 
   4  -1  16      604.76      576.21     43.52 o 
   5  -1  16      589.85      556.69     35.35 o 
  -7   0  16      362.98      392.72     28.71 o 
  -6   0  16     1203.67     1149.83     37.57 o 
  -5   0  16      400.60      430.71     23.75 o 
  -4   0  16      239.11      261.44     18.38 o 
  -3   0  16      730.56      808.67     42.11 o 
  -2   0  16      508.55      480.43     31.31 o 
  -1   0  16     1931.13     2058.68     80.34 o 
   0   0  16      338.44      399.20     26.65 o 
   1   0  16     2352.88     2496.66     47.66 o 
   2   0  16        1.04        4.02     11.76 o 
   3   0  16     1466.33     1533.28     52.64 o 
   4   0  16      141.02      137.89     66.08 o 
   5   0  16     1125.28     1108.10     47.55 o 
  -7   1  16      692.78      668.93     36.98 o 
  -6   1  16      313.49      348.21     22.79 o 
  -5   1  16      887.88      996.94     53.29 o 
  -4   1  16      112.53      124.46     18.32 o 
  -3   1  16      775.34      789.70     50.06 o 
  -2   1  16      370.79      349.17     21.25 o 
  -1   1  16     1376.07     1472.16     48.03 o 
   0   1  16      327.18      340.37     25.54 o 
   1   1  16     2112.61     2213.92     59.31 o 
   2   1  16       40.12       93.24     26.36 o 
   3   1  16     1160.83     1175.37     52.60 o 
   4   1  16       33.75       43.54     17.86 o 
  -7   2  16      435.28      574.13     40.01 o 
  -6   2  16      742.93      793.00     43.41 o 
  -5   2  16      494.90      521.32     76.31 o 
  -4   2  16      491.29      456.68     25.94 o 
  -3   2  16     1107.69     1214.65     39.71 o 
  -2   2  16        7.32        6.85     10.16 o 
  -1   2  16     1830.20     1889.04     56.82 o 
   0   2  16      120.79      123.04     16.19 o 
   1   2  16     1600.05     1877.75     94.85 o 
   2   2  16      156.86      192.20     23.74 o 
   3   2  16      946.16     1068.51     45.86 o 
  -7   3  16      610.04      672.59     53.81 o 
  -6   3  16     1279.88     1452.51    108.16 o 
  -5   3  16     1062.04     1166.73     68.70 o 
  -4   3  16     1322.89     1396.00     44.30 o 
  -3   3  16      679.34      759.05     32.59 o 
  -2   3  16      356.77      379.37     25.02 o 
  -1   3  16     1936.06     1964.49     89.62 o 
   0   3  16      375.95      406.11     29.26 o 
   1   3  16     2965.16     3070.01     80.12 o 
   2   3  16       59.18       63.90     20.72 o 
  -6   4  16     1444.03     1444.03     59.94 o 
  -5   4  16      315.51      295.04     30.35 o 
  -4   4  16     1048.05     1173.80     43.04 o 
  -3   4  16      366.76      386.50     26.45 o 
  -2   4  16      160.27      164.09     20.14 o 
  -1   4  16      798.23      789.69     58.41 o 
   0   4  16      234.82      257.69     25.84 o 
   1   4  16     1841.08     1858.52     61.09 o 
  -4   5  16      726.12      821.18     44.74 o 
  -3   5  16      699.80      747.37     48.75 o 
  -2   5  16      411.16      432.46     30.25 o 
   1 -10  17      869.98      871.61     73.64 o 
   2 -10  17      388.51      374.01     51.91 o 
   3 -10  17      425.66      437.47     56.22 o 
  -1  -9  17     1418.61     1408.19     91.35 o 
   0  -9  17      239.08      179.47     40.70 o 
   1  -9  17      770.61      833.15     69.10 o 
   2  -9  17      425.52      370.67     49.90 o 
   3  -9  17      788.46      803.60     68.01 o 
   4  -9  17      466.63      525.37     59.04 o 
  -2  -8  17       86.42       80.04     44.67 o 
  -1  -8  17     1568.77     1642.74     96.00 o 
   0  -8  17      145.66      123.60     34.32 o 
   1  -8  17     1002.61      813.32     66.22 o 
   2  -8  17      259.72      185.39     37.71 o 
   3  -8  17     1010.24      998.14     72.66 o 
   4  -8  17      176.27      232.88     42.25 o 
   5  -8  17      488.05      348.25     49.55 o 
  -3  -7  17     1025.07      930.51    185.88 o 
  -2  -7  17       42.55       32.20     20.46 o 
  -1  -7  17     1172.74     1327.65     83.07 o 
   0  -7  17       46.45       54.04     26.90 o 
   1  -7  17      810.23      936.74     68.24 o 
   2  -7  17      218.19      223.05     38.29 o 
   3  -7  17      864.14      923.64     68.06 o 
   4  -7  17     1053.77     1074.25     74.56 o 
   5  -7  17      564.78      537.56     56.28 o 
  -4  -6  17      241.83      196.03     22.13 o 
  -3  -6  17     1756.37     1621.64     91.92 o 
  -2  -6  17        3.40       17.81     18.54 o 
  -1  -6  17     3603.94     3778.53    147.80 o 
   0  -6  17      163.49      143.90     13.56 o 
   1  -6  17     2266.63     2347.85     58.20 o 
   2  -6  17      127.19      145.73     31.50 o 
   3  -6  17     1794.61     1957.01     97.27 o 
   4  -6  17      821.72      830.28     64.21 o 
  -5  -5  17      588.54      611.88     57.49 o 
  -4  -5  17      330.97      345.63     28.60 o 
  -3  -5  17      539.07      503.98     40.78 o 
  -2  -5  17      333.97      372.31     35.98 o 
  -1  -5  17     2207.22     2368.16    106.75 o 
   0  -5  17       10.93        6.50     17.99 o 
   1  -5  17     1671.10     1750.04     84.94 o 
   2  -5  17      173.25      161.27     38.43 o 
   6  -5  17      661.66      608.38     49.44 o 
  -5  -4  17      805.62      714.45     52.42 o 
  -4  -4  17       51.36       88.32     23.22 o 
  -3  -4  17      687.07      710.08     44.84 o 
  -2  -4  17       31.85       36.31     25.18 o 
  -1  -4  17     1071.76     1108.08     52.58 o 
   0  -4  17        9.63       13.34     17.76 o 
   1  -4  17      957.40     1062.12     63.93 o 
   2  -4  17       50.16       52.06     10.66 o 
   3  -4  17     1580.49     1728.74     71.05 o 
   4  -4  17      319.88      278.58     33.57 o 
   5  -4  17     1272.36     1218.37     66.17 o 
  -6  -3  17      688.10      571.82     33.22 o 
  -5  -3  17     1558.56     1465.09     57.22 o 
  -4  -3  17      488.90      433.80     29.08 o 
  -3  -3  17     2595.34     2676.77     65.82 o 
  -2  -3  17      226.52      197.23     26.16 o 
  -1  -3  17      984.20     1012.82     48.52 o 
   1  -3  17     1111.51     1079.08     52.66 o 
   2  -3  17       75.88       59.30      9.03 o 
   3  -3  17     1284.39     1273.11     44.75 o 
   4  -3  17      243.96      264.77     32.02 o 
   5  -3  17      225.69      188.36     26.76 o 
  -6  -2  17      594.42      614.41     42.29 o 
  -5  -2  17      520.37      492.63     29.17 o 
  -4  -2  17      337.84      364.10     25.21 o 
  -3  -2  17     2758.85     2879.18     59.26 o 
  -2  -2  17      437.62      484.67     54.64 o 
   0  -2  17       44.74       44.26     19.32 o 
   1  -2  17     2997.85     3145.81     74.64 o 
   2  -2  17      113.11      105.12     10.08 o 
   3  -2  17     2212.19     2388.49     65.81 o 
   4  -2  17      141.94      114.15     19.92 o 
   5  -2  17      908.49      895.58     77.52 o 
  -6  -1  17     1103.13     1137.79     58.20 o 
  -5  -1  17      391.42      401.56     24.24 o 
  -4  -1  17      209.66      205.44     19.62 o 
  -3  -1  17     1130.67     1134.86     46.65 o 
  -1  -1  17     2063.09     2223.75     59.18 o 
   0  -1  17      132.72      144.38     19.53 o 
   1  -1  17     2877.06     3052.58     75.08 o 
   2  -1  17        1.02       20.01     20.75 o 
   3  -1  17     1388.38     1386.13     49.61 o 
   4  -1  17        2.55        4.10     15.06 o 
  -6   0  17      985.78     1010.93     36.34 o 
  -5   0  17      305.61      339.42     26.94 o 
  -4   0  17      431.50      429.30     31.75 o 
  -3   0  17      199.04      210.67     23.56 o 
  -2   0  17      210.26      188.05     20.94 o 
  -1   0  17      705.15      799.33     35.90 o 
   0   0  17       39.41       44.26     15.93 o 
   1   0  17     2097.61     2106.20     61.15 o 
   2   0  17      103.07      127.01     20.44 o 
   3   0  17     1760.34     1863.46     70.39 o 
   4   0  17      202.15      181.44     25.13 o 
  -6   1  17     1238.47     1386.06     77.46 o 
  -5   1  17     1243.24     1268.99     73.64 o 
  -4   1  17      963.59     1055.26     38.15 o 
  -3   1  17     1623.26     1695.92     47.44 o 
  -2   1  17      569.35      665.16     36.13 o 
  -1   1  17     1393.76     1531.03     91.49 o 
   0   1  17      191.24      241.52     24.23 o 
   1   1  17     1330.68     1402.07     50.12 o 
   2   1  17        2.31       51.78     21.56 o 
   3   1  17     1445.51     1483.86     54.61 o 
  -6   2  17     1137.82     1242.66    116.21 o 
  -5   2  17      437.36      415.12     34.17 o 
  -4   2  17     1829.57     1947.74     53.69 o 
  -3   2  17      704.53      761.46     32.64 o 
  -2   2  17     1005.71     1067.41     43.78 o 
  -1   2  17     1298.43     1239.78     46.90 o 
   0   2  17      462.77      510.34     64.64 o 
   1   2  17     1273.56     1393.73     51.41 o 
   2   2  17       70.34       88.01     25.81 o 
  -5   3  17      413.11      504.00     37.22 o 
  -4   3  17      434.68      471.42     28.64 o 
  -3   3  17      476.68      587.33     51.12 o 
  -2   3  17      357.39      313.42     41.74 o 
  -1   3  17      978.97     1016.81     43.55 o 
   0   3  17      504.04      568.53     60.56 o 
  -3   4  17      386.91      371.60     27.40 o 
  -2   4  17      278.34      307.44     42.66 o 
  -1  -8  18     1616.66     1692.81     98.70 o 
   0  -8  18      285.95      270.42     43.92 o 
   1  -8  18      774.55      763.02     65.02 o 
   2  -8  18      293.10      249.78     43.29 o 
   3  -8  18      639.58      612.98     58.87 o 
  -2  -7  18       95.81      181.37     65.30 o 
  -1  -7  18     2030.44     2200.64    110.72 o 
   0  -7  18       26.61       21.21     23.80 o 
   1  -7  18     1478.43     1569.04     89.97 o 
   2  -7  18       64.17       70.13     28.05 o 
   3  -7  18      881.86      979.05     71.17 o 
   4  -7  18      728.09      802.05     65.13 o 
  -3  -6  18      436.31      449.45     42.66 o 
  -2  -6  18      200.95      199.09     51.16 o 
  -1  -6  18     1902.35     1942.93     99.80 o 
   0  -6  18       28.02       68.24     27.59 o 
   1  -6  18     1174.25     1155.31     73.93 o 
   2  -6  18       87.54      104.05     30.47 o 
   3  -6  18      541.61      557.39     52.77 o 
  -4  -5  18      178.15      149.52     20.10 o 
  -3  -5  18      839.11      955.39     54.78 o 
  -2  -5  18      289.34      289.46     57.08 o 
  -1  -5  18     2146.25     2292.14     81.81 o 
   0  -5  18       17.77       25.64     20.75 o 
   1  -5  18      973.93      971.18     65.07 o 
  -4  -4  18      162.00      148.86     30.25 o 
  -3  -4  18     1228.51     1300.04     61.74 o 
  -2  -4  18      202.17      257.47     42.37 o 
  -1  -4  18     1978.71     2250.50     81.89 o 
   0  -4  18       92.10      118.65     28.11 o 
   2  -4  18       69.79       43.17     21.27 o 
   3  -4  18     1925.14     1941.72     78.53 o 
  -5  -3  18      318.60      357.54     27.43 o 
  -4  -3  18      629.02      648.52     33.21 o 
  -3  -3  18     1704.09     1782.09     70.38 o 
  -2  -3  18      774.42      828.16     59.01 o 
  -1  -3  18     2350.28     2399.49    123.02 o 
   1  -3  18     1893.47     2066.76     78.53 o 
   2  -3  18        0.18      -11.27     17.76 o 
   3  -3  18     2387.53     2492.39     92.32 o 
   4  -3  18      107.44       93.57     19.43 o 
  -5  -2  18      171.98      186.52     21.51 o 
  -4  -2  18      557.08      624.58     28.35 o 
  -3  -2  18      375.40      374.59     54.38 o 
   0  -2  18        1.00       12.13     18.51 o 
   1  -2  18     1018.85     1131.57     57.89 o 
   2  -2  18       20.76       31.61     29.38 o 
   3  -2  18     1110.29     1267.62     54.87 o 
   4  -2  18       31.85        5.83     16.34 o 
  -5  -1  18      818.17      756.05     31.79 o 
  -4  -1  18      647.29      708.39     39.88 o 
   0  -1  18       17.69       54.23     16.28 o 
   1  -1  18     1949.02     2089.91     98.24 o 
   2  -1  18        0.21       16.90     15.94 o 
   3  -1  18     1006.21     1155.26     47.02 o 
  -5   0  18      598.70      536.32     69.70 o 
  -4   0  18      853.12      917.40     45.39 o 
  -1   0  18     1520.97     1642.64     52.98 o 
   0   0  18      243.70      283.04     45.85 o 
   1   0  18     1743.92     1682.84     87.26 o 
   2   0  18        0.58       23.78     17.73 o 
  -5   1  18      424.33      397.55     34.13 o 
  -4   1  18      642.93      648.00    152.86 o 
  -3   1  18      514.29      462.11     34.86 o 
  -2   1  18      109.19       84.16     18.59 o 
  -1   1  18      765.98      724.93     36.63 o 
   0   1  18      225.25      258.72     38.86 o 
   1   1  18     1267.14     1410.78     51.79 o 
  -4   2  18     1009.42     1158.26     49.06 o 
  -3   2  18      498.28      459.62     35.99 o 
  -2   2  18      290.61      279.30     30.47 o 
  -1   2  18      790.28      815.91     58.15 o 
   0   2  18       13.37      -12.99     21.50 o 
   0  -7  19       82.74       68.93     31.04 o 
   1  -7  19     1119.88      999.98     72.89 o 
   2  -7  19       51.61       42.14     24.66 o 
  -1  -6  19     1333.22     1414.57     66.21 o 
   0  -6  19      140.55      117.27     33.63 o 
   1  -6  19     1306.63     1382.03     82.44 o 
   2  -6  19      167.06      138.31     32.71 o 
  -2  -5  19      233.65      200.09     39.75 o 
  -1  -5  19     1232.42     1385.96     80.37 o 
   0  -5  19        0.61       -8.51     18.05 o 
  -3  -4  19      904.83      840.64     60.99 o 
  -2  -4  19      669.16      699.34     46.15 o 
  -1  -4  19     1004.52      974.13     87.41 o 
   2  -4  19       15.49        3.45     20.18 o 
   3  -4  19      880.25      882.94     55.53 o 
  -3  -3  19     1542.31     1532.37     73.04 o 
  -2  -3  19      235.86      299.22     55.76 o 
   2  -3  19       54.39       39.55     23.11 o 
   1  -2  19     1682.31     1747.99     75.36 o 
   2  -2  19       10.12        3.68     21.04 o 
   0  -1  19       89.55      115.38     27.94 o 
   1  -1  19     2480.16     2599.80     71.53 o 
  -1   0  19      434.45      428.50     30.19 o 
   0   0  19      177.31      219.71     25.23 o 
                                                 
